# Supplementary material for: Analysis of Chromosomal Numbers, Mitochondrial Genome, and Full-Length Transcriptome of Onychostoma brevibarba
Source: Mar Biotechnol (NY). 2019 Jun 15;21(4):515–25. doi: 10.1007/s10126-019-09899-6 (PMC6679832; doi:10.1007/s10126-019-09899-6)
Supplement: Supplementary file 2 — (XLSX 10 kb) [file 10126_2019_9899_MOESM2_ESM.xlsx]

## Sheet: Sheet1
	Analysis of chromosomal numbers, mitochondrial genome and full-length transcriptome in Onychostoma brevibarba reveal their genetic signatures Fangzhou Huab1, Jingjing Fan a1, Chang Wu a1, Ming Zhua, Yunfan Zhoua, Shi Wanga, Chun Zhanga, Min Taoa, Rurong Zhaoa, Chenchen Tanga, Kaikun Luoa, Qinbo Qina, Ming Mab, Bo Chenb, Shaojun Liu a* aState Key Laboratory of Developmental Biology of Freshwater F…
	Supplementary Table 2 Primers used to amplify complete mitochondrial DNA of Onychostoma brevibarba.
	Primer name	Primer sequence	Primer name	Primer sequence
	PB2068-F	CGGCGAACCTGTGAGTGA	PB6640-F	CAGTTGTAGTTGGGAAGG
	PB2068-R	TAGGTCCAGTAGTAGGTTAGTT	PB6640-R	CAGTTGTAGTTGGGAAGG
	PB837-F	ATCAGTGTATTGCCTTCCA	PB7072-F	TCATCCGACACCCTCACC
	PB837-R	ACCTCACTTATGGCGAAC	PB7072-R	CACTAAGTTCCCTGGCAATA
	PB92-F	AGCCTGCTGGATAAGAAC	PB7104-F	GCAGTGGTCGCCAGGATT
	PB92-R	ATTTATCCTCAATGTCCC	PB7104-R	ACAGGCTGCCGAAGTCCA
	PB2663-F	TCCAGGCACATGCAACTA	PB8151-F	ATCCCAGCCAGTTCTTCT
	PB2663-R	GACCCGACAGAAAGACGA	PB8151-R	AATAGACCCAGTAAAGCA
	PB4006-F	GAACGGAACCGAATCACC	PB5829-F	AGGGCAGAAGTTCGCAAGA
	PB4006-R	CTGCCAGAGCGAGGAAGA	PB5829-R	ACAGAATGGCAAGCAGAT
