# Supplementary material for: Analysis of Chromosomal Numbers, Mitochondrial Genome, and Full-Length Transcriptome of Onychostoma brevibarba
Source: Mar Biotechnol (NY). 2019 Jun 15;21(4):515–25. doi: 10.1007/s10126-019-09899-6 (PMC6679832; doi:10.1007/s10126-019-09899-6)
Supplement: Supplementary file 3 — (XLSX 11 kb) [file 10126_2019_9899_MOESM3_ESM.xlsx]

## Sheet: Sheet1
Analysis of chromosomal numbers, mitochondrial genome and full-length transcriptome in Onychostoma brevibarba reveal their genetic signatures Fangzhou Huab1, Jingjing Fan a1, Chang Wu a1, Ming Zhua, Yunfan Zhoua, Shi Wanga, Chun Zhanga, Min Taoa, Rurong Zhaoa, Chenchen Tanga, Kaikun Luoa, Qinbo Qina, Ming Mab, Bo Chenb, Shaojun Liu a* aState Key Laboratory of Developmental Biology of Freshwater F…
Supplementary Table 2 Primers used to validate the accuracy of the splice isoforms.
Primer name	Primer sequence	Primer name	Primer sequence
12S-F	ACAAAGCATAGCACTGAAGATG	12S-R	TTTGCATGGATGTCTTCTCG
16S-F	CGCCTGTTTACCAAAAACATCG	16S-R	CCGGTCTGAACTCAGATCA
ND1-F	TCGACGAGGGGGTTTACGAC	ND1-R	GCTGGCAAAGGTTAGGGT
ND2-F	CCCTCCTCCGCCAATGAA	ND2-R	AGGAGGCTTAGGGCAGTT
COI-F	GCGAGCATCCATCTACTT	COI-R	CTCCCTTTCTCGTTAGTTTGAT
ATP-F	AAGCCTTCACCGCCAAAC	ATP-R	GTTAGTGGTCATGGGCTTGGATC
ND3-F	TGGAATGCGAAATCAACC	ND3-R	TCTAAGCCGCCTTGAGTT
ND4-F	GAATGCGGATTTGACCCA	ND4-R	TTGGCGGTAAATCATCAG
ND56-F	AACGAACCCACAGCCGAACA	ND56-R	TTCGGATGTCTTGTTCGTC
Cytb-F	GCAATCGGACTAAACCAA	Cytb-R	CTCCGATCTTCGGATTACAAGAC
CR-F1	TGGAGGTATGCCAGTAGAAC	CR-R1	TAATGTAGTAAGAAACCACCAACC
CR-F2	GGACAAATCGCATCCATC	CR-R2	ACTGGGCTGCGGAGACTTG
