# Supplementary material for: Analysis of Chromosomal Numbers, Mitochondrial Genome, and Full-Length Transcriptome of Onychostoma brevibarba
Source: Mar Biotechnol (NY). 2019 Jun 15;21(4):515–25. doi: 10.1007/s10126-019-09899-6 (PMC6679832; doi:10.1007/s10126-019-09899-6)
Supplement: Supplementary file 5 — (XLSX 1322 kb) [file 10126_2019_9899_MOESM5_ESM.xlsx]

## Sheet: PB.kegg.annotation
Analysis of chromosomal numbers, mitochondrial genome and full-length transcriptome in Onychostoma brevibarba reveal their genetic signatures Fangzhou Huab1, Jingjing Fan a1, Chang Wu a1, Ming Zhua, Yunfan Zhoua, Shi Wanga, Chun Zhanga, Min Taoa, Rurong Zhaoa, Chenchen Tanga, Kaikun Luoa, Qinbo Qina, Ming Mab, Bo Chenb, Shaojun Liu a* aState Key Laboratory of Developmental Biology of Freshwater F…
Supplementary Table 4 KEGG annotation
Gene	Kegg Orthlog
PB.84373.1	K18749 -
PB.117740.1	K08738 CYC; cytochrome c
PB.81505.1	K03283 HSPA1_8; heat shock 70kDa protein 1/8
PB.66482.1	K02940 RP-L9e, RPL9; large subunit ribosomal protein L9e
PB.78206.1	K10652 TRIM25, EFP; tripartite motif-containing protein 25 [EC:2.3.2.27]
PB.88769.1	K18723 -
PB.101019.1	K11434 PRMT1; type I protein arginine methyltransferase [EC:2.1.1.319]
PB.51039.1	K05149 TNFRSF12A, FN14, TWEAKR; tumor necrosis factor receptor superfamily member 12A
PB.57675.1	K08895 -
PB.33330.1	K03029 PSMD4, RPN10; 26S proteasome regulatory subunit N10
PB.44837.1	K03904 FGB; fibrinogen beta chain
PB.71080.4	K00027 ME2, sfcA, maeA; malate dehydrogenase (oxaloacetate-decarboxylating) [EC:1.1.1.38]
PB.76619.1	K08878 BCR1, BCR; breakpoint cluster region protein [EC:2.7.11.1]
PB.14689.1	K17564 -
PB.42641.1	K01022 CHST1; keratan sulfate 6-sulfotransferase 1 [EC:2.8.2.21]
PB.11762.1	K12793 MAP3K7IP3, TAB3; TAK1-binding protein 3
PB.113724.7	K17086 -
PB.37496.1	K18490 -
PB.115543.1	K09604 -
PB.76828.3	K17457 PPP1R12C, MBS85; protein phosphatase 1 regulatory subunit 12C
PB.96802.1	K03231 EEF1A; elongation factor 1-alpha
PB.10650.1	K14564 NOP56; nucleolar protein 56
PB.86280.1	K00933 E2.7.3.2; creatine kinase [EC:2.7.3.2]
PB.54194.1	K13288 orn, REX2, REXO2; oligoribonuclease [EC:3.1.-.-]
PB.39092.1	K17918 SNX3_12; sorting nexin-3/12
PB.111861.1	K15603 -
PB.118098.1	K05039 -
PB.9445.1	K01899 LSC1; succinyl-CoA synthetase alpha subunit [EC:6.2.1.4 6.2.1.5]
PB.69057.1	K05853 ATP2A; Ca2+ transporting ATPase, sarcoplasmic/endoplasmic reticulum [EC:3.6.3.8]
PB.15000.1	K03494 SIAT4C; beta-galactoside alpha-2,3-sialyltransferase (sialyltransferase 4C) [EC:2.4.99.4]
PB.109479.1	K09291 TPR, MLP1, MLP2; nucleoprotein TPR
PB.10418.1	K10458 -
PB.58728.1	K05692 ACTB_G1; actin beta/gamma 1
PB.99616.1	K05853 ATP2A; Ca2+ transporting ATPase, sarcoplasmic/endoplasmic reticulum [EC:3.6.3.8]
PB.117555.1	K01106 E3.1.3.56; inositol-1,4,5-trisphosphate 5-phosphatase [EC:3.1.3.56]
PB.104714.1	K03989 C4; complement component 4
PB.29164.1	K12357 NEU2_3_4; sialidase-2/3/4 [EC:3.2.1.18]
PB.50211.1	K18271 -
PB.30519.1	K14753 RACK1; guanine nucleotide-binding protein subunit beta-2-like 1 protein
PB.33063.1	K14695 -
PB.6006.3	K14558 PWP2, UTP1; periodic tryptophan protein 2
PB.17285.1	K02145 ATPeV1A, ATP6A; V-type H+-transporting ATPase subunit A [EC:3.6.3.14]
PB.86624.1	K00544 BHMT; betaine-homocysteine S-methyltransferase [EC:2.1.1.5]
PB.113365.2	K03456 PPP2R1; serine/threonine-protein phosphatase 2A regulatory subunit A
PB.83659.1	K09580 PDIA1, P4HB; protein disulfide-isomerase A1 [EC:5.3.4.1]
PB.52995.1	K11657 -
PB.116987.1	K01623 ALDO; fructose-bisphosphate aldolase, class I [EC:4.1.2.13]
PB.50421.1	K03246 EIF3I; translation initiation factor 3 subunit I
PB.55824.1	K08544 -
PB.111397.1	K06030 MFN; mitofusin [EC:3.6.5.-]
PB.48393.1	K04524 APOE; apolipoprotein E
PB.85966.1	K00134 GAPDH, gapA; glyceraldehyde 3-phosphate dehydrogenase [EC:1.2.1.12]
PB.41569.1	K00861 RFK, FMN1; riboflavin kinase [EC:2.7.1.26]
PB.6488.7	K08540 -
PB.115928.1	K06464 ITGB2; integrin beta 2
PB.107881.1	K16311 SIK2; serine/threonine-protein kinase SIK2 [EC:2.7.11.1]
PB.77540.1	K01490 AMPD; AMP deaminase [EC:3.5.4.6]
PB.48240.1	K11713 -
PB.84434.1	K09570 -
PB.105267.1	K12493 ARFGAP2_3; ADP-ribosylation factor GTPase-activating protein 2/3
PB.78482.20	K05691 CTNNA; catenin alpha
PB.110419.1	K09646 -
PB.119185.1	K01195 uidA, GUSB; beta-glucuronidase [EC:3.2.1.31]
PB.90960.1	K04379 FOS; proto-oncogene protein c-fos
PB.11937.1	K05692 ACTB_G1; actin beta/gamma 1
PB.57413.1	K14436 -
PB.53106.1	K00729 ALG5; dolichyl-phosphate beta-glucosyltransferase [EC:2.4.1.117]
PB.105991.1	K10516 -
PB.29362.4	K08269 ULK1_2_3, ATG1; serine/threonine-protein kinase ULK/ATG1 [EC:2.7.11.1]
PB.73664.1	K18024 -
PB.65482.1	K01392 THOP1; thimet oligopeptidase [EC:3.4.24.15]
PB.78604.1	K03904 FGB; fibrinogen beta chain
PB.44878.2	K01756 purB, ADSL; adenylosuccinate lyase [EC:4.3.2.2]
PB.111143.1	K02270 COX7A; cytochrome c oxidase subunit 7a
PB.98024.1	K05768 GSN; gelsolin
PB.83304.1	K17751 MYH6_7; myosin heavy chain 6/7
PB.60284.18	K18211 SNAP25; synaptosomal-associated protein 25
PB.39738.1	K14400 PCF11; pre-mRNA cleavage complex 2 protein Pcf11
PB.71479.1	K16539 -
PB.9961.1	K17751 MYH6_7; myosin heavy chain 6/7
PB.59250.1	K12314 ACTC1; actin, alpha cardiac muscle
PB.85221.1	K01079 serB, PSPH; phosphoserine phosphatase [EC:3.1.3.3]
PB.51577.1	K00121 frmA, ADH5, adhC; S-(hydroxymethyl)glutathione dehydrogenase / alcohol dehydrogenase [EC:1.1.1.284 1.1.1.1]
PB.30505.1	K03037 PSMD6, RPN7; 26S proteasome regulatory subunit N7
PB.42040.1	K01077 E3.1.3.1, phoA, phoB; alkaline phosphatase [EC:3.1.3.1]
PB.11927.1	K05692 ACTB_G1; actin beta/gamma 1
PB.118847.1	K11279 -
PB.36636.1	K17279 -
PB.71935.1	K02154 ATPeV0A, ATP6N; V-type H+-transporting ATPase subunit a
PB.16498.2	K14343 -
PB.50435.2	K14005 SEC31; protein transport protein SEC31
PB.101645.1	K09560 -
PB.57037.3	K06755 ROBO3; roundabout, axon guidance receptor 3
PB.31785.1	K05640 GFAP; glial fibrillary acidic protein
PB.33669.1	K03983 SERPINF2, AAP; alpha-2-antiplasmin
PB.88430.1	K00031 IDH1, IDH2, icd; isocitrate dehydrogenase [EC:1.1.1.42]
PB.32034.1	K08122 LUM; lumican
PB.76662.1	K08826 -
PB.68045.1	K11650 -
PB.96218.1	K06240 LAMA3_5; laminin, alpha 3/5
PB.112724.1	K15174 PAF1; RNA polymerase II-associated factor 1
PB.66490.7	K11836 -
PB.94025.1	K14455 GOT2; aspartate aminotransferase, mitochondrial [EC:2.6.1.1]
PB.82015.1	K17480 -
PB.17705.1	K01758 CTH; cystathionine gamma-lyase [EC:4.4.1.1]
PB.78381.1	K09182 -
PB.73656.3	K04461 PPM1B, PP2CB; protein phosphatase 1B [EC:3.1.3.16]
PB.12598.1	K01689 ENO, eno; enolase [EC:4.2.1.11]
PB.84144.1	K09364 -
PB.107063.2	K04589 VIPR1; vasoactive intestinal peptide receptor 1
PB.22920.1	K02261 COX2; cytochrome c oxidase subunit 2
PB.38166.1	K01134 ARSA; arylsulfatase A [EC:3.1.6.8]
PB.11696.1	K13302 SGK1; serum/glucocorticoid-regulated kinase 1 [EC:2.7.11.1]
PB.13535.1	K14573 NOP4, RBM28; nucleolar protein 4
PB.41290.1	K12749 MYL3; myosin light chain 3
PB.80632.1	K11867 -
PB.95913.38	K12567 TTN; titin [EC:2.7.11.1]
PB.41900.2	K02886 RP-L2, MRPL2, rplB; large subunit ribosomal protein L2
PB.99734.1	K05853 ATP2A; Ca2+ transporting ATPase, sarcoplasmic/endoplasmic reticulum [EC:3.6.3.8]
PB.108745.1	K12462 ARHGDI, RHOGDI; Rho GDP-dissociation inhibitor
PB.78194.1	K11418 HDAC11; histone deacetylase 11 [EC:3.5.1.98]
PB.54362.2	K01115 PLD1_2; phospholipase D1/2 [EC:3.1.4.4]
PB.34240.3	K07401 -
PB.106505.1	K06236 COL1A; collagen, type I, alpha
PB.118408.6	K14292 TGS1; trimethylguanosine synthase [EC:2.1.1.-]
PB.25399.2	K01296 -
PB.52372.10	K17854 -
PB.53703.1	K03990 C3; complement component 3
PB.78373.1	K10129 GTSE1, B99; G-2 and S-phase expressed protein 1
PB.45066.1	K01168 -
PB.45212.1	K02882 RP-L18Ae, RPL18A; large subunit ribosomal protein L18Ae
PB.19375.1	K15516 FMR; fragile X mental retardation protein
PB.82009.1	K03910 A2M; alpha-2-macroglobulin
PB.1164.3	K02979 RP-S28e, RPS28; small subunit ribosomal protein S28e
PB.66686.2	K12625 LSM6; U6 snRNA-associated Sm-like protein LSm6
PB.44954.1	K14167 -
PB.114433.1	K05758 ARPC2; actin related protein 2/3 complex, subunit 2
PB.89843.1	K00248 ACADS, bcd; butyryl-CoA dehydrogenase [EC:1.3.8.1]
PB.23803.2	K16449 -
PB.1917.1	K04250 RHO, OPN2; rhodopsin
PB.78883.1	K16197 YWHAB_Q_Z; 14-3-3 protein beta/theta/zeta
PB.111367.1	K01596 E4.1.1.32, pckA, PEPCK; phosphoenolpyruvate carboxykinase (GTP) [EC:4.1.1.32]
PB.64797.1	K17558 -
PB.83657.1	K03063 PSMC4, RPT3; 26S proteasome regulatory subunit T3
PB.30517.1	K14753 RACK1; guanine nucleotide-binding protein subunit beta-2-like 1 protein
PB.33585.6	K04505 PSEN1, PS1; presenilin 1 [EC:3.4.23.-]
PB.70061.1	K16479 -
PB.101740.1	K15285 -
PB.8233.1	K02262 COX3; cytochrome c oxidase subunit 3
PB.112404.3	K12365 PREX1; phosphatidylinositol-3,4,5-trisphosphate-dependent Rac exchanger 1 protein
PB.119456.2	K08065 NFYB; nuclear transcription Y subunit beta
PB.41567.2	K00861 RFK, FMN1; riboflavin kinase [EC:2.7.1.26]
PB.13656.1	K17261 -
PB.88957.1	K07605 -
PB.96726.1	K04439 ARRB; beta-arrestin
PB.49808.4	K10335 -
PB.111377.1	K02602 CPEB, ORB; cytoplasmic polyadenylation element-binding protein
PB.87649.5	K09855 -
PB.48023.1	K02256 COX1; cytochrome c oxidase subunit 1 [EC:1.9.3.1]
PB.105780.1	K17560 -
PB.62381.1	K00412 CYTB, petB; ubiquinol-cytochrome c reductase cytochrome b subunit
PB.53713.1	K04250 RHO, OPN2; rhodopsin
PB.117095.1	K04954 -
PB.29406.1	K13159 -
PB.7849.1	K12482 RUFY1, RABIP4; RUN and FYVE domain-containing protein 1
PB.2132.1	K15731 -
PB.77425.1	K08362 NR1A2, THRB; thyroid hormone receptor beta
PB.66664.1	K15224 -
PB.78676.1	K15107 -
PB.30972.1	K09490 HSPA5, BIP; heat shock 70kDa protein 5
PB.85984.1	K00134 GAPDH, gapA; glyceraldehyde 3-phosphate dehydrogenase [EC:1.2.1.12]
PB.7329.1	K16806 -
PB.1907.5	K04250 RHO, OPN2; rhodopsin
PB.31631.2	K18266 -
PB.69480.1	K14736 TF; transferrin
PB.51579.1	K00121 frmA, ADH5, adhC; S-(hydroxymethyl)glutathione dehydrogenase / alcohol dehydrogenase [EC:1.1.1.284 1.1.1.1]
PB.107012.1	K14411 MSI; RNA-binding protein Musashi
PB.54282.1	K10435 -
PB.21305.1	K13337 PEX19; peroxin-19
PB.95754.1	K10352 MYH; myosin heavy chain
PB.49412.4	K06251 VTN; vitronectin
PB.114436.1	K05758 ARPC2; actin related protein 2/3 complex, subunit 2
PB.98388.1	K14569 BMS1; ribosome biogenesis protein BMS1
PB.33599.1	K05544 -
PB.29470.1	K12558 -
PB.14292.1	K07431 CYP8B1; sterol 12-alpha-hydroxylase [EC:1.14.18.8 1.14.13.96]
PB.108499.1	K11140 ANPEP; aminopeptidase N [EC:3.4.11.2]
PB.40681.1	K03121 TFII-I, GTF2I; transcription initiation factor TFII-I
PB.54519.1	K13305 NEDD4L; E3 ubiquitin-protein ligase NEDD4-like [EC:2.3.2.26]
PB.105355.2	K16675 ZDHHC9_14_18; palmitoyltransferase ZDHHC9/14/18 [EC:2.3.1.225]
PB.85366.1	K10352 MYH; myosin heavy chain
PB.12837.1	K05728 CSK; c-src tyrosine kinase [EC:2.7.10.2]
PB.46047.5	K07942 -
PB.87926.1	K02997 RP-S9e, RPS9; small subunit ribosomal protein S9e
PB.91508.1	K09515 -
PB.43865.1	K03251 EIF3D; translation initiation factor 3 subunit D
PB.113246.9	K15188 CCNT; cyclin T
PB.113129.2	K17535 -
PB.58575.1	K18617 -
PB.25900.1	K13153 -
PB.9383.1	K17562 -
PB.26070.1	K09288 CCDC6, PTC; coiled-coil domain-containing protein 6
PB.12596.1	K01689 ENO, eno; enolase [EC:4.2.1.11]
PB.47314.1	K03016 RPB8, POLR2H; DNA-directed RNA polymerases I, II, and III subunit RPABC3
PB.68688.1	K12828 SF3B1, SAP155; splicing factor 3B subunit 1
PB.21266.1	K04079 htpG, HSP90A; molecular chaperone HtpG
PB.58951.1	K07520 ABLIM; actin-binding LIM protein
PB.101006.1	K00030 IDH3; isocitrate dehydrogenase (NAD+) [EC:1.1.1.41]
PB.77940.2	K06258 SV2; MFS transporter, VNT family, synaptic vesicle glycoprotein 2
PB.57052.1	K06114 SPTA; spectrin alpha
PB.93454.1	K16343 PLA2G6, IPLA2; calcium-independent phospholipase A2 [EC:3.1.1.4]
PB.45433.1	K08493 VTI1; vesicle transport through interaction with t-SNAREs 1
PB.47881.1	K13886 -
PB.87472.1	K10352 MYH; myosin heavy chain
PB.31625.1	K08142 -
PB.10312.1	K03260 EIF4G; translation initiation factor 4G
PB.12384.1	K08958 CSNK1G; casein kinase 1, gamma [EC:2.7.11.1]
PB.7997.1	K02925 RP-L3e, RPL3; large subunit ribosomal protein L3e
PB.76254.1	K17964 -
PB.2210.4	K15412 CFP; complement factor properdin
PB.97408.1	K07297 ADIPOR; adiponectin receptor
PB.42477.2	K03454 -
PB.101678.1	K17065 DNM1L; dynamin 1-like protein [EC:3.6.5.5]
PB.7095.2	K09186 MLL1; histone-lysine N-methyltransferase MLL1 [EC:2.1.1.43]
PB.1386.3	K16576 -
PB.90863.1	K03253 EIF3B; translation initiation factor 3 subunit B
PB.88240.1	K17494 -
PB.104673.1	K07887 RAB5A; Ras-related protein Rab-5A
PB.13011.1	K10532 HGSNAT; heparan-alpha-glucosaminide N-acetyltransferase [EC:2.3.1.78]
PB.85350.1	K04671 BMPR2; bone morphogenetic protein receptor type-2 [EC:2.7.11.30]
PB.99581.1	K05853 ATP2A; Ca2+ transporting ATPase, sarcoplasmic/endoplasmic reticulum [EC:3.6.3.8]
PB.91632.1	K13506 GPAT3_4, AGPAT9, AGPAT6; glycerol-3-phosphate O-acyltransferase 3/4 [EC:2.3.1.15]
PB.28084.1	K04250 RHO, OPN2; rhodopsin
PB.109085.3	K11649 -
PB.94486.1	K10686 UBE1C, UBA3; ubiquitin-activating enzyme E1 C [EC:6.2.1.45]
PB.76533.1	K18757 -
PB.67691.1	K10352 MYH; myosin heavy chain
PB.117214.1	K13525 VCP, CDC48; transitional endoplasmic reticulum ATPase
PB.118775.1	K08015 RASSF5, RAPL; Ras association domain-containing protein 5
PB.87867.1	K07605 -
PB.99897.1	K06107 EPB41, 4.1R; erythrocyte membrane protein band 4.1
PB.95090.1	K06071 PKN; protein kinase N [EC:2.7.11.13]
PB.30219.2	K08532 NR1F1, RORA; RAR-related orphan receptor alpha
PB.94830.2	K08102 HS6ST2; heparan sulfate 6-O-sulfotransferase HS6ST2 [EC:2.8.2.-]
PB.110413.6	K12603 CNOT6, CCR4; CCR4-NOT transcription complex subunit 6 [EC:3.1.13.4]
PB.58214.1	K02987 RP-S4e, RPS4; small subunit ribosomal protein S4e
PB.117268.1	K05692 ACTB_G1; actin beta/gamma 1
PB.80894.1	K10408 DNAH; dynein heavy chain, axonemal
PB.45147.1	K13182 -
PB.48422.1	K10352 MYH; myosin heavy chain
PB.7582.1	K01251 E3.3.1.1, ahcY; adenosylhomocysteinase [EC:3.3.1.1]
PB.51691.2	K08512 VAMP8; vesicle-associated membrane protein 8
PB.13977.8	K18753 -
PB.118233.1	K05459 IGF1; insulin-like growth factor 1
PB.113220.10	K03927 CES2; carboxylesterase 2 [EC:3.1.1.1 3.1.1.84 3.1.1.56]
PB.81798.1	K12558 -
PB.42536.2	K03257 EIF4A; translation initiation factor 4A
PB.90873.1	K13179 -
PB.51130.2	K00801 FDFT1; farnesyl-diphosphate farnesyltransferase [EC:2.5.1.21]
PB.35326.1	K02998 RP-SAe, RPSA; small subunit ribosomal protein SAe
PB.27041.1	K07605 -
PB.24677.2	K09260 MEF2A; MADS-box transcription enhancer factor 2A
PB.47611.2	K15161 -
PB.111475.1	K03996 C7; complement component 7
PB.48615.2	K08211 -
PB.61388.1	K01539 ATP1A; sodium/potassium-transporting ATPase subunit alpha [EC:3.6.3.9]
PB.105390.1	K04514 ROCK1; Rho-associated protein kinase 1 [EC:2.7.11.1]
PB.51120.4	K18169 -
PB.27073.1	K01745 hutH, HAL; histidine ammonia-lyase [EC:4.3.1.3]
PB.46544.1	K04457 PPM1A, PP2CA; protein phosphatase 1A [EC:3.1.3.16]
PB.63342.1	K12477 EHD4; EH domain-containing protein 4
PB.90732.4	K10641 -
PB.414.1	K05853 ATP2A; Ca2+ transporting ATPase, sarcoplasmic/endoplasmic reticulum [EC:3.6.3.8]
PB.72247.1	K09029 FOSB; protein FosB
PB.72337.5	K04457 PPM1A, PP2CA; protein phosphatase 1A [EC:3.1.3.16]
PB.26333.1	K14000 RRBP1; ribosome-binding protein 1
PB.83776.1	K08771 AQP7; aquaporin-7
PB.15634.1	K04963 RYR3; ryanodine receptor 3
PB.92967.1	K13356 FAR; alcohol-forming fatty acyl-CoA reductase [EC:1.2.1.84]
PB.9777.3	K11877 -
PB.81503.1	K03283 HSPA1_8; heat shock 70kDa protein 1/8
PB.5925.3	K15437 -
PB.7717.1	K16815 -
PB.64384.1	K15157 -
PB.118611.1	K02261 COX2; cytochrome c oxidase subunit 2
PB.90689.1	K08842 -
PB.44099.1	K16456 -
PB.14374.1	K04935 -
PB.90708.1	K03989 C4; complement component 4
PB.17908.1	K17916 -
PB.115093.1	K06540 -
PB.22632.3	K06238 COL6A; collagen, type VI, alpha
PB.44899.1	K08776 -
PB.28771.1	K07605 -
PB.78682.1	K18203 -
PB.86923.1	K09378 ATBF1; AT-binding transcription factor 1
PB.30581.1	K15047 HNRNPUL1, E1BAP5; heterogeneous nuclear ribonucleoprotein U-like protein 1
PB.77064.1	K08552 -
PB.72257.1	K10799 -
PB.96508.1	K04379 FOS; proto-oncogene protein c-fos
PB.57516.1	K09349 -
PB.31316.1	K06709 -
PB.63021.1	K03935 NDUFS2; NADH dehydrogenase (ubiquinone) Fe-S protein 2 [EC:1.6.5.3 1.6.99.3]
PB.25454.1	K08648 -
PB.6882.1	K06464 ITGB2; integrin beta 2
PB.40540.1	K01468 hutI, AMDHD1; imidazolonepropionase [EC:3.5.2.7]
PB.48400.1	K04648 DCTN1; dynactin 1
PB.72378.1	K04739 PRKAR; cAMP-dependent protein kinase regulator
PB.117271.1	K05692 ACTB_G1; actin beta/gamma 1
PB.18656.1	K06560 MRC; mannose receptor, C type
PB.73118.1	K04250 RHO, OPN2; rhodopsin
PB.69787.2	K01333 CFI; complement factor I [EC:3.4.21.45]
PB.27437.1	K13649 FOLR; folate receptor
PB.46970.1	K03231 EEF1A; elongation factor 1-alpha
PB.118538.1	K03258 EIF4B; translation initiation factor 4B
PB.92006.4	K16498 -
PB.119703.1	K04702 PIM1; proto-oncogene serine/threonine-protein kinase Pim-1 [EC:2.7.11.1]
PB.115816.1	K00016 LDH, ldh; L-lactate dehydrogenase [EC:1.1.1.27]
PB.65603.1	K08129 -
PB.19113.1	K04079 htpG, HSP90A; molecular chaperone HtpG
PB.108982.1	K10352 MYH; myosin heavy chain
PB.52725.1	K05702 AF6, MLLT4; afadin
PB.115997.1	K10478 -
PB.2750.2	K08814 -
PB.34997.1	K04660 DCN; decorin
PB.4976.1	K10378 -
PB.112318.1	K13826 -
PB.28458.2	K08058 TAPBP; TAP binding protein (tapasin)
PB.3149.2	K01296 -
PB.35521.1	K07825 GNB3; guanine nucleotide-binding protein G(I)/G(S)/G(T) subunit beta-3
PB.22862.1	K07830 RRAS2, TC21; Ras-related protein R-Ras2
PB.104323.1	K01958 PC, pyc; pyruvate carboxylase [EC:6.4.1.1]
PB.40271.1	K12651 AZI2; 5-azacytidine-induced protein 2
PB.46574.5	K06269 PPP1C; serine/threonine-protein phosphatase PP1 catalytic subunit [EC:3.1.3.16]
PB.95470.1	K05738 -
PB.34469.1	K14857 -
PB.32252.1	K01403 MMP9; matrix metalloproteinase-9 (gelatinase B) [EC:3.4.24.35]
PB.26816.1	K06525 ITGB4; integrin beta 4
PB.35460.1	K02270 COX7A; cytochrome c oxidase subunit 7a
PB.105955.14	K09525 DNAJC5; DnaJ homolog subfamily C member 5
PB.108200.1	K07605 -
PB.77012.1	K09100 -
PB.54153.1	K01168 -
PB.95285.1	K06491 NCAM; neural cell adhesion molecule
PB.99655.1	K05853 ATP2A; Ca2+ transporting ATPase, sarcoplasmic/endoplasmic reticulum [EC:3.6.3.8]
PB.19103.1	K04079 htpG, HSP90A; molecular chaperone HtpG
PB.64309.1	K12567 TTN; titin [EC:2.7.11.1]
PB.78876.1	K16197 YWHAB_Q_Z; 14-3-3 protein beta/theta/zeta
PB.45454.2	K00799 GST, gst; glutathione S-transferase [EC:2.5.1.18]
PB.69490.1	K14736 TF; transferrin
PB.99191.1	K17082 -
PB.58795.1	K06277 RAPGEF1, GRF2; Rap guanine nucleotide exchange factor 1
PB.109010.1	K10352 MYH; myosin heavy chain
PB.94805.1	K05199 GRIA3; glutamate receptor 3
PB.45024.1	K10352 MYH; myosin heavy chain
PB.106988.1	K10467 -
PB.118637.3	K02261 COX2; cytochrome c oxidase subunit 2
PB.38575.1	K05152 TNFRSF14, HVEM; tumor necrosis factor receptor superfamily member 14
PB.43581.1	K00943 tmk, DTYMK; dTMP kinase [EC:2.7.4.9]
PB.70740.1	K07377 NRXN; neurexin
PB.14344.1	K11445 -
PB.84257.3	K11320 -
PB.12967.1	K07605 -
PB.117149.1	K04560 STX1A; syntaxin 1A
PB.115201.1	K00615 E2.2.1.1, tktA, tktB; transketolase [EC:2.2.1.1]
PB.65613.1	K00922 PIK3C; phosphatidylinositol-4,5-bisphosphate 3-kinase [EC:2.7.1.153]
PB.110301.1	K03728 NR1D1; nuclear receptor subfamily 1 group D member 1
PB.73534.1	K00933 E2.7.3.2; creatine kinase [EC:2.7.3.2]
PB.41311.4	K13675 B3GALTL; UDP-glucose:O-linked fucose beta-1,3-glucosyltransferase [EC:2.4.1.-]
PB.83889.1	K14429 -
PB.36437.1	K15322 -
PB.97279.1	K09335 -
PB.87813.1	K16467 -
PB.46965.1	K17846 KLF4; krueppel-like factor 4
PB.58755.1	K12314 ACTC1; actin, alpha cardiac muscle
PB.91776.13	K00688 E2.4.1.1, glgP, PYG; starch phosphorylase [EC:2.4.1.1]
PB.101290.1	K16500 -
PB.42620.1	K11470 PCGF6, MBLR; polycomb group RING finger protein 6
PB.6435.8	K18592 GGT1_5; gamma-glutamyltranspeptidase / glutathione hydrolase / leukotriene-C4 hydrolase [EC:2.3.2.2 3.4.19.13 3.4.19.14]
PB.2471.1	K14000 RRBP1; ribosome-binding protein 1
PB.41323.2	K09317 -
PB.37021.1	K13759 PDE6G; retinal rod rhodopsin-sensitive cGMP 3',5'-cyclic phosphodiesterase subunit gamma
PB.49318.3	K12741 HNRNPA1_3; heterogeneous nuclear ribonucleoprotein A1/A3
PB.27714.4	K14713 -
PB.14980.1	K12387 LAPTM; lysosomal-associated transmembrane protein
PB.2671.1	K10056 JUP; junction plakoglobin
PB.55124.1	K09541 CRYAA; crystallin, alpha A
PB.34176.1	K16777 -
PB.77058.2	K06484 ITGA5; integrin alpha 5
PB.7321.1	K12848 SNU23; U4/U6.U5 tri-snRNP component SNU23
PB.87244.2	K08583 -
PB.26776.3	K08858 -
PB.108928.1	K11251 H2A; histone H2A
PB.15269.1	K14411 MSI; RNA-binding protein Musashi
PB.602.2	K03965 NDUFB9; NADH dehydrogenase (ubiquinone) 1 beta subcomplex subunit 9
PB.37529.2	K10904 -
PB.118951.1	K16779 -
PB.41218.1	K03259 EIF4E; translation initiation factor 4E
PB.106341.1	K12758 MYLPF; fast skeletal myosin light chain 2
PB.104172.1	K15377 SLC44A2_4_5; solute carrier family 44 (choline transporter-like protein), member 2/4/5
PB.82649.1	K00548 metH, MTR; 5-methyltetrahydrofolate--homocysteine methyltransferase [EC:2.1.1.13]
PB.13251.2	K13814 -
PB.9614.1	K13431 SRPR; signal recognition particle receptor subunit alpha
PB.99823.1	K02969 RP-S20e, RPS20; small subunit ribosomal protein S20e
PB.108262.1	K05766 SSH; protein phosphatase slingshot [EC:3.1.3.16 3.1.3.48]
PB.48390.1	K11147 DHRS4; dehydrogenase/reductase SDR family member 4 [EC:1.1.-.-]
PB.115989.1	K12755 MYL9; myosin regulatory light chain 9
PB.108199.1	K07605 -
PB.51746.1	K12558 -
PB.42964.1	K01080 PPAP2; phosphatidate phosphatase [EC:3.1.3.4]
PB.119880.3	K10396 KIF5; kinesin family member 5
PB.261.1	K04631 GNAT1_2; guanine nucleotide-binding protein G(t) subunit alpha 1/2
PB.108278.2	K14398 CPSF6_7; cleavage and polyadenylation specificity factor subunit 6/7
PB.52448.1	K14845 -
PB.55580.1	K18763 -
PB.90222.7	K01810 GPI, pgi; glucose-6-phosphate isomerase [EC:5.3.1.9]
PB.73088.1	K04250 RHO, OPN2; rhodopsin
PB.72012.1	K17611 -
PB.81257.1	K05700 VCL; vinculin
PB.109759.2	K07198 PRKAA, AMPK; 5'-AMP-activated protein kinase, catalytic alpha subunit [EC:2.7.11.11]
PB.91339.1	K01411 -
PB.101244.1	K14945 -
PB.79198.1	K10660 -
PB.31398.1	K00033 PGD, gnd, gntZ; 6-phosphogluconate dehydrogenase [EC:1.1.1.44 1.1.1.343]
PB.24449.1	K01045 PON; arylesterase / paraoxonase [EC:3.1.1.2 3.1.8.1]
PB.26965.1	K10901 BLM, RECQL3, SGS1; bloom syndrome protein [EC:3.6.4.12]
PB.116934.1	K02105 CTNNB1; catenin beta 1
PB.48876.1	K09095 HIF2A, EPAS1; hypoxia-inducible factor 2 alpha
PB.23140.1	K17339 -
PB.3531.1	K15106 -
PB.76317.5	K07293 PTPN11; tyrosine-protein phosphatase non-receptor type 11 [EC:3.1.3.48]
PB.84996.1	K11831 NRF1; nuclear respiratory factor 1
PB.55013.1	K02882 RP-L18Ae, RPL18A; large subunit ribosomal protein L18Ae
PB.107569.2	K14650 TAF3; transcription initiation factor TFIID subunit 3
PB.25356.1	K09627 -
PB.68676.1	K02898 RP-L26e, RPL26; large subunit ribosomal protein L26e
PB.71200.1	K16822 FRMD6; FERM domain-containing protein 6
PB.27819.1	K01316 -
PB.21011.2	K18172 -
PB.24067.1	K16197 YWHAB_Q_Z; 14-3-3 protein beta/theta/zeta
PB.73248.1	K02133 ATPeF1B, ATP5B, ATP2; F-type H+-transporting ATPase subunit beta [EC:3.6.3.14]
PB.105985.1	K12567 TTN; titin [EC:2.7.11.1]
PB.11488.1	K01623 ALDO; fructose-bisphosphate aldolase, class I [EC:4.1.2.13]
PB.18866.2	K11493 -
PB.62309.1	K03881 ND4; NADH-ubiquinone oxidoreductase chain 4 [EC:1.6.5.3]
PB.93893.1	K03905 FGG; fibrinogen gamma chain
PB.29504.1	K10373 TPM1; tropomyosin 1
PB.7613.1	K07515 HADHA; enoyl-CoA hydratase / long-chain 3-hydroxyacyl-CoA dehydrogenase [EC:4.2.1.17 1.1.1.211]
PB.115852.1	K05462 EFNA; ephrin-A
PB.47068.1	K18622 -
PB.79243.1	K14784 -
PB.48800.1	K00235 SDHB, SDH2; succinate dehydrogenase (ubiquinone) iron-sulfur subunit [EC:1.3.5.1]
PB.75094.1	K10053 RUNX1T1, CBFA2T1; runt-related transcription factor 1; translocated to, 1
PB.54336.1	K16913 -
PB.16236.1	K07766 -
PB.46221.1	K09645 -
PB.10869.1	K04635 GNA11; guanine nucleotide-binding protein subunit alpha-11
PB.33691.1	K07374 TUBA; tubulin alpha
PB.30814.1	K13825 -
PB.17323.1	K03544 clpX, CLPX; ATP-dependent Clp protease ATP-binding subunit ClpX
PB.17272.1	K18751 -
PB.16367.1	K11137 TELO2, TEL2; telomere length regulation protein
PB.33943.1	K17091 -
PB.2697.4	K10416 DYNC1LI, DNCLI; dynein light intermediate chain 1, cytosolic
PB.83123.3	K04853 CACNA1F; voltage-dependent calcium channel L type alpha-1F
PB.76595.1	K12298 CEL; bile salt-stimulated lipase [EC:3.1.1.3 3.1.1.13]
PB.16464.1	K18406 -
PB.19851.1	K07828 NRAS; GTPase NRas
PB.47719.1	K01940 argG, ASS1; argininosuccinate synthase [EC:6.3.4.5]
PB.71151.1	K14324 SAP18; histone deacetylase complex subunit SAP18
PB.108107.1	K07605 -
PB.88865.1	K09583 -
PB.57271.1	K08873 SMG1; serine/threonine-protein kinase SMG1 [EC:2.7.11.1]
PB.39211.1	K00898 -
PB.31443.1	K08272 CAB39, MO25; calcium binding protein 39
PB.6246.2	K13358 SLC9A3R2, NHERF2; Na(+)/H(+) exchange regulatory cofactor NHE-RF2
PB.98750.1	K00873 PK, pyk; pyruvate kinase [EC:2.7.1.40]
PB.92314.1	K10408 DNAH; dynein heavy chain, axonemal
PB.82355.1	K11296 -
PB.42392.1	K03097 CSNK2A; casein kinase II subunit alpha [EC:2.7.11.1]
PB.35264.1	K07937 ARF1; ADP-ribosylation factor 1
PB.108185.1	K07605 -
PB.41224.1	K16056 ORAI1; calcium release-activated calcium channel protein 1
PB.92717.1	K14775 -
PB.15135.2	K08543 -
PB.42614.1	K06942 -
PB.84797.1	K03904 FGB; fibrinogen beta chain
PB.22189.1	K01046 E3.1.1.3; triacylglycerol lipase [EC:3.1.1.3]
PB.85494.19	K03083 GSK3B; glycogen synthase kinase 3 beta [EC:2.7.11.26]
PB.106031.1	K17333 NFATC3, NFAT4; nuclear factor of activated T-cells, cytoplasmic 3
PB.41955.1	K13712 PIP5KL1; phosphatidylinositol-4-phosphate 5-kinase-like protein 1 [EC:2.7.1.68]
PB.68623.1	K00418 QCR8, UQCRQ; ubiquinol-cytochrome c reductase subunit 8
PB.10718.1	K05751 ABI2; abl interactor 2
PB.80523.1	K06840 SEMA3; semaphorin 3
PB.15129.1	K15044 AGFG1; Arf-GAP domain and FG repeats-containing protein 1
PB.17869.1	K00134 GAPDH, gapA; glyceraldehyde 3-phosphate dehydrogenase [EC:1.2.1.12]
PB.79465.1	K12462 ARHGDI, RHOGDI; Rho GDP-dissociation inhibitor
PB.94391.2	K15261 -
PB.104085.1	K18422 -
PB.88917.1	K13022 -
PB.118945.1	K16779 -
PB.109019.1	K10352 MYH; myosin heavy chain
PB.103718.1	K06856 IGH; immunoglobulin heavy chain
PB.82429.1	K04459 DUSP, MKP; dual specificity MAP kinase phosphatase [EC:3.1.3.16 3.1.3.48]
PB.111228.1	K10178 -
PB.49179.2	K06505 CD74, DHLAG; CD74 antigen
PB.76986.1	K01755 argH, ASL; argininosuccinate lyase [EC:4.3.2.1]
PB.21458.2	K18624 -
PB.56092.1	K17092 -
PB.27161.1	K11975 -
PB.104770.1	K00894 ETNK, EKI; ethanolamine kinase [EC:2.7.1.82]
PB.106181.1	K02947 RP-S10e, RPS10; small subunit ribosomal protein S10e
PB.50912.2	K03910 A2M; alpha-2-macroglobulin
PB.31278.3	K11111 -
PB.102634.1	K15369 -
PB.110827.10	K11292 -
PB.21306.1	K13337 PEX19; peroxin-19
PB.54855.1	K10352 MYH; myosin heavy chain
PB.103306.1	K04226 AVPR1A; arginine vasopressin receptor 1A
PB.41840.2	K13195 -
PB.83271.1	K11266 -
PB.86850.2	K14443 TOB; protein Tob/BTG
PB.20746.2	K16197 YWHAB_Q_Z; 14-3-3 protein beta/theta/zeta
PB.48150.5	K14802 -
PB.97904.1	K10354 -
PB.98997.2	K00731 C1GALT1; glycoprotein-N-acetylgalactosamine 3-beta-galactosyltransferase [EC:2.4.1.122]
PB.14231.1	K12564 SGCG; gamma-sarcoglycan
PB.21085.1	K00933 E2.7.3.2; creatine kinase [EC:2.7.3.2]
PB.89465.1	K00643 E2.3.1.37, ALAS; 5-aminolevulinate synthase [EC:2.3.1.37]
PB.33088.1	K04251 -
PB.50935.1	K15332 -
PB.11009.1	K12307 MSFD8, CLN7; MFS transporter, ceroid-lipofuscinosis neuronal protein 7
PB.73920.1	K05699 ACTN; actinin alpha
PB.79021.1	K05699 ACTN; actinin alpha
PB.92609.1	K16364 -
PB.80865.1	K05995 -
PB.85168.1	K13523 AGPAT3_4; lysophosphatidic acid acyltransferase / lysophosphatidylinositol acyltransferase [EC:2.3.1.51 2.3.1.-]
PB.62354.1	K03881 ND4; NADH-ubiquinone oxidoreductase chain 4 [EC:1.6.5.3]
PB.77993.1	K00522 FTH1; ferritin heavy chain [EC:1.16.3.2]
PB.59366.1	K10354 -
PB.5646.1	K06508 CD81, TAPA1, TSPAN28; CD81 antigen
PB.112805.1	K04524 APOE; apolipoprotein E
PB.81795.1	K12558 -
PB.112080.1	K00670 -
PB.7290.1	K10524 NRK1_2; nicotinamide/nicotinate riboside kinase [EC:2.7.1.22 2.7.1.173]
PB.98798.1	K06791 -
PB.26999.1	K11366 -
PB.80424.1	K07604 -
PB.29952.1	K00933 E2.7.3.2; creatine kinase [EC:2.7.3.2]
PB.74003.1	K14572 MDN1, REA1; midasin
PB.57055.1	K06114 SPTA; spectrin alpha
PB.21265.2	K11499 -
PB.115969.1	K15706 -
PB.90742.3	K09428 ELF1_2_4; E74-like factor 1/2/4
PB.59878.1	K00949 thiN, TPK1, THI80; thiamine pyrophosphokinase [EC:2.7.6.2]
PB.17053.1	K10477 -
PB.39867.2	K05492 IL17D, IL27; interleukin 17D
PB.73445.1	K00933 E2.7.3.2; creatine kinase [EC:2.7.3.2]
PB.32061.1	K13129 SMN; survival motor neuron protein
PB.50315.1	K04361 EGFR, ERBB1; epidermal growth factor receptor [EC:2.7.10.1]
PB.86366.1	K00933 E2.7.3.2; creatine kinase [EC:2.7.3.2]
PB.17772.2	K14713 -
PB.19594.1	K10612 CUL5; cullin 5
PB.3712.1	K04567 KARS, lysS; lysyl-tRNA synthetase, class II [EC:6.1.1.6]
PB.102776.1	K12373 HEXA_B; hexosaminidase [EC:3.2.1.52]
PB.32737.1	K11548 -
PB.39545.2	K17347 -
PB.6588.1	K05763 MSN; moesin
PB.92827.1	K15692 -
PB.42180.1	K05865 TNNC1; troponin C, slow skeletal and cardiac muscles
PB.34784.1	K02739 PSMB7; 20S proteasome subunit beta 2 [EC:3.4.25.1]
PB.49158.1	K15260 -
PB.112303.1	K13826 -
PB.11188.3	K02262 COX3; cytochrome c oxidase subunit 3
PB.114681.3	K04446 NFATC1, NFAT2, NFATC; nuclear factor of activated T-cells, cytoplasmic 1
PB.95915.4	K12567 TTN; titin [EC:2.7.11.1]
PB.47230.1	K01623 ALDO; fructose-bisphosphate aldolase, class I [EC:4.1.2.13]
PB.65725.1	K02940 RP-L9e, RPL9; large subunit ribosomal protein L9e
PB.13437.1	K10387 -
PB.89701.1	K00134 GAPDH, gapA; glyceraldehyde 3-phosphate dehydrogenase [EC:1.2.1.12]
PB.10988.1	K10574 UBE2B, RAD6B; ubiquitin-conjugating enzyme E2 B [EC:2.3.2.23]
PB.56012.1	K04524 APOE; apolipoprotein E
PB.23766.1	K04229 OXTR; oxytocin receptor
PB.83232.1	K04524 APOE; apolipoprotein E
PB.119043.1	K10378 -
PB.38265.1	K00565 RNMT; mRNA (guanine-N7-)-methyltransferase [EC:2.1.1.56]
PB.45297.1	K00933 E2.7.3.2; creatine kinase [EC:2.7.3.2]
PB.110831.1	K11292 -
PB.67985.1	K02273 COX8; cytochrome c oxidase subunit 8
PB.10716.1	K05751 ABI2; abl interactor 2
PB.7188.1	K05284 PIGM; phosphatidylinositol glycan, class M [EC:2.4.1.-]
PB.93491.1	K13207 -
PB.35325.1	K02998 RP-SAe, RPSA; small subunit ribosomal protein SAe
PB.19320.1	K01679 E4.2.1.2B, fumC; fumarate hydratase, class II [EC:4.2.1.2]
PB.19037.1	K07200 PRKAG; 5'-AMP-activated protein kinase, regulatory gamma subunit
PB.116093.1	K15730 PTGES3; cytosolic prostaglandin-E synthase [EC:5.3.99.3]
PB.82415.1	K06756 NRCAM; neuronal cell adhesion molecule
PB.91916.1	K08823 -
PB.104450.1	K10354 -
PB.16677.1	K13736 ARHGAP10; Rho GTPase-activating protein 10
PB.118313.1	K13126 PABPC; polyadenylate-binding protein
PB.39926.1	K18026 PTPN2, PTPT; tyrosine-protein phosphatase non-receptor type 2 [EC:3.1.3.48]
PB.69781.1	K01333 CFI; complement factor I [EC:3.4.21.45]
PB.46769.1	K16197 YWHAB_Q_Z; 14-3-3 protein beta/theta/zeta
PB.117113.1	K07863 RHOG; Ras homolog gene family, member G
PB.2660.3	K08213 -
PB.15519.1	K05840 DRD5; dopamine receptor D5
PB.113460.1	K15465 -
PB.21164.1	K00933 E2.7.3.2; creatine kinase [EC:2.7.3.2]
PB.120159.1	K09596 -
PB.2577.2	K11294 NCL, NSR1; nucleolin
PB.50458.1	K09087 -
PB.98551.1	K16449 -
PB.70415.1	K08770 UBC; ubiquitin C
PB.79507.6	K11251 H2A; histone H2A
PB.38271.1	K11324 -
PB.4439.1	K17751 MYH6_7; myosin heavy chain 6/7
PB.70822.4	K10510 -
PB.99399.282	K05853 ATP2A; Ca2+ transporting ATPase, sarcoplasmic/endoplasmic reticulum [EC:3.6.3.8]
PB.73235.1	K02133 ATPeF1B, ATP5B, ATP2; F-type H+-transporting ATPase subunit beta [EC:3.6.3.14]
PB.104149.1	K12830 SF3B3, SAP130, RSE1; splicing factor 3B subunit 3
PB.76887.1	K09487 HSP90B, TRA1; heat shock protein 90kDa beta
PB.39851.2	K17724 IRG1; aconitate decarboxylase [EC:4.1.1.6]
PB.89021.2	K11373 -
PB.61.1	K04372 MKNK, MNK; MAP kinase interacting serine/threonine kinase [EC:2.7.11.1]
PB.67644.1	K17751 MYH6_7; myosin heavy chain 6/7
PB.23627.1	K18462 FAM21; WASH complex subunit FAM21
PB.109694.1	K05024 -
PB.54423.1	K08548 -
PB.32189.1	K04976 -
PB.9056.1	K18264 -
PB.82974.1	K00503 DBH; dopamine beta-monooxygenase [EC:1.14.17.1]
PB.30909.1	K04392 RAC1; Ras-related C3 botulinum toxin substrate 1
PB.92110.1	K18739 -
PB.59368.1	K05863 SLC25A4S, ANT; solute carrier family 25 (mitochondrial adenine nucleotide translocator), member 4/5/6/31
PB.103181.1	K10352 MYH; myosin heavy chain
PB.21156.1	K00933 E2.7.3.2; creatine kinase [EC:2.7.3.2]
PB.4389.2	K09057 HLF; hepatic leukemia factor
PB.55913.1	K12314 ACTC1; actin, alpha cardiac muscle
PB.516.1	K09409 -
PB.34436.1	K00893 DCK; deoxycitidine kinase [EC:2.7.1.74]
PB.18940.1	K09313 -
PB.120145.2	K09380 -
PB.117143.1	K12670 WBP1; oligosaccharyltransferase complex subunit beta
PB.9201.1	K13336 PEX3; peroxin-3
PB.102713.1	K09497 -
PB.83894.1	K16726 -
PB.100677.2	K06840 SEMA3; semaphorin 3
PB.97755.1	K04378 SRF; serum response factor
PB.2694.1	K13807 PPEF, PPP7C; serine/threonine-protein phosphatase with EF-hands [EC:3.1.3.16]
PB.51223.1	K03984 SERPINA1, AAT; alpha-1-antitrypsin
PB.22375.1	K00207 DPYD; dihydropyrimidine dehydrogenase (NADP+) [EC:1.3.1.2]
PB.117945.1	K02941 RP-LP0, RPLP0; large subunit ribosomal protein LP0
PB.100399.1	K03025 RPC6, POLR3F; DNA-directed RNA polymerase III subunit RPC6
PB.83.1	K02998 RP-SAe, RPSA; small subunit ribosomal protein SAe
PB.50725.1	K03522 -
PB.57418.2	K10522 DIABLO, SMAC; diablo
PB.75423.1	K05204 GRIK4; glutamate receptor, ionotropic kainate 4
PB.50337.1	K06236 COL1A; collagen, type I, alpha
PB.57215.1	K00827 AGXT2; alanine-glyoxylate transaminase / (R)-3-amino-2-methylpropionate-pyruvate transaminase [EC:2.6.1.44 2.6.1.40]
PB.14339.1	K02678 ETS, pnt; c-ets proto-oncogene protein
PB.30073.1	K17340 -
PB.36210.1	K15029 -
PB.47995.1	K02256 COX1; cytochrome c oxidase subunit 1 [EC:1.9.3.1]
PB.98025.1	K05768 GSN; gelsolin
PB.39485.1	K01807 rpiA; ribose 5-phosphate isomerase A [EC:5.3.1.6]
PB.84919.1	K09107 -
PB.83780.1	K10408 DNAH; dynein heavy chain, axonemal
PB.102407.2	K05199 GRIA3; glutamate receptor 3
PB.49379.1	K04250 RHO, OPN2; rhodopsin
PB.111882.1	K10352 MYH; myosin heavy chain
PB.83403.1	K05637 LAMA1_2; laminin, alpha 1/2
PB.14457.1	K05699 ACTN; actinin alpha
PB.120178.1	K12366 ELMO1, CED12; engulfment and cell motility protein 1
PB.18936.1	K00486 KMO; kynurenine 3-monooxygenase [EC:1.14.13.9]
PB.63986.1	K14293 KPNB1; importin subunit beta-1
PB.29750.1	K04459 DUSP, MKP; dual specificity MAP kinase phosphatase [EC:3.1.3.16 3.1.3.48]
PB.94972.1	K05120 -
PB.39110.1	K02727 PSMA3; 20S proteasome subunit alpha 7 [EC:3.4.25.1]
PB.105548.1	K13199 -
PB.104721.1	K06525 ITGB4; integrin beta 4
PB.95282.1	K06491 NCAM; neural cell adhesion molecule
PB.34400.1	K08957 CSNK1A; casein kinase 1, alpha [EC:2.7.11.1]
PB.69348.1	K14736 TF; transferrin
PB.35107.1	K17093 -
PB.65035.10	K12876 RBM8A, Y14; RNA-binding protein 8A
PB.24515.1	K17265 -
PB.28172.1	K07179 RIOK2; RIO kinase 2 [EC:2.7.11.1]
PB.111036.1	K12160 SUMO, SMT3; small ubiquitin-related modifier
PB.18038.1	K11374 -
PB.81200.1	K11980 -
PB.68518.5	K02964 RP-S18e, RPS18; small subunit ribosomal protein S18e
PB.28832.1	K08958 CSNK1G; casein kinase 1, gamma [EC:2.7.11.1]
PB.113486.1	K03234 EEF2; elongation factor 2
PB.93379.5	K03103 MINPP1; multiple inositol-polyphosphate phosphatase / 2,3-bisphosphoglycerate 3-phosphatase [EC:3.1.3.62 3.1.3.80]
PB.52605.1	K12666 OST1, RPN1; oligosaccharyltransferase complex subunit alpha (ribophorin I)
PB.25807.1	K00016 LDH, ldh; L-lactate dehydrogenase [EC:1.1.1.27]
PB.18157.1	K12591 RRP6, EXOSC10; exosome complex exonuclease RRP6 [EC:3.1.13.-]
PB.77722.1	K11661 -
PB.106385.1	K13162 -
PB.99390.1	K02937 RP-L7e, RPL7; large subunit ribosomal protein L7e
PB.44048.2	K16666 -
PB.109294.1	K07996 MMP16; matrix metalloproteinase-16 (membrane-inserted) [EC:3.4.24.-]
PB.115610.1	K13171 SRRM1, SRM160; serine/arginine repetitive matrix protein 1
PB.24501.1	K01313 F2; coagulation factor II (thrombin) [EC:3.4.21.5]
PB.40339.1	K07232 -
PB.87909.1	K07605 -
PB.52673.12	K02872 RP-L13Ae, RPL13A; large subunit ribosomal protein L13Ae
PB.36434.1	K15322 -
PB.57182.1	K12758 MYLPF; fast skeletal myosin light chain 2
PB.28506.1	K11367 -
PB.81880.1	K08838 -
PB.10192.2	K16454 -
PB.19142.1	K04079 htpG, HSP90A; molecular chaperone HtpG
PB.7249.1	K18751 -
PB.78594.1	K01830 PTGDS; prostaglandin-H2 D-isomerase [EC:5.3.99.2]
PB.78005.2	K03456 PPP2R1; serine/threonine-protein phosphatase 2A regulatory subunit A
PB.55338.1	K04524 APOE; apolipoprotein E
PB.99537.1	K05853 ATP2A; Ca2+ transporting ATPase, sarcoplasmic/endoplasmic reticulum [EC:3.6.3.8]
PB.24749.1	K14311 NUP188; nuclear pore complex protein Nup188
PB.79391.1	K09168 -
PB.74679.1	K11660 -
PB.53241.1	K04250 RHO, OPN2; rhodopsin
PB.89470.1	K00281 GLDC, gcvP; glycine dehydrogenase [EC:1.4.4.2]
PB.69714.1	K17804 -
PB.68129.1	K05417 IL11; interleukin 11
PB.113103.4	K07604 -
PB.73098.1	K04250 RHO, OPN2; rhodopsin
PB.29590.1	K06670 SCC1, MCD1, RAD21; cohesin complex subunit SCC1
PB.2326.1	K15260 -
PB.83825.1	K10373 TPM1; tropomyosin 1
PB.37540.3	K13239 PECI; peroxisomal 3,2-trans-enoyl-CoA isomerase [EC:5.3.3.8]
PB.82190.1	K04524 APOE; apolipoprotein E
PB.58793.1	K05692 ACTB_G1; actin beta/gamma 1
PB.82921.1	K07375 TUBB; tubulin beta
PB.78680.1	K15107 -
PB.72873.1	K10297 -
PB.4034.1	K08031 PAX6; paired box protein 6
PB.25655.1	K15109 -
PB.49773.4	K07604 -
PB.55788.2	K17091 -
PB.30885.1	K04573 NEF3, NF-M; neurofilament medium polypeptide (neurofilament 3)
PB.73801.1	K11253 H3; histone H3
PB.109175.1	K00140 mmsA, iolA, ALDH6A1; malonate-semialdehyde dehydrogenase (acetylating) / methylmalonate-semialdehyde dehydrogenase [EC:1.2.1.18 1.2.1.27]
PB.115254.1	K02992 RP-S7, MRPS7, rpsG; small subunit ribosomal protein S7
PB.112748.1	K11426 -
PB.26753.1	K01886 QARS, glnS; glutaminyl-tRNA synthetase [EC:6.1.1.18]
PB.107326.1	K09364 -
PB.37708.1	K10352 MYH; myosin heavy chain
PB.15316.1	K10393 -
PB.31648.1	K03691 POFUT; peptide-O-fucosyltransferase [EC:2.4.1.221]
PB.23572.1	K07962 -
PB.43477.3	K01689 ENO, eno; enolase [EC:4.2.1.11]
PB.53708.1	K04524 APOE; apolipoprotein E
PB.78011.1	K01365 CTSL; cathepsin L [EC:3.4.22.15]
PB.90221.1	K01810 GPI, pgi; glucose-6-phosphate isomerase [EC:5.3.1.9]
PB.95750.1	K04536 GNB1; guanine nucleotide-binding protein G(I)/G(S)/G(T) subunit beta-1
PB.108099.1	K07605 -
PB.86378.1	K00933 E2.7.3.2; creatine kinase [EC:2.7.3.2]
PB.50464.1	K00510 HMOX, hmuO, ho; heme oxygenase (biliverdin-producing) [EC:1.14.14.18]
PB.47930.1	K02256 COX1; cytochrome c oxidase subunit 1 [EC:1.9.3.1]
PB.59287.1	K11160 DGAT2; diacylglycerol O-acyltransferase 2 [EC:2.3.1.20 2.3.1.75]
PB.67971.1	K05208 GRIN1; glutamate receptor ionotropic, NMDA 1
PB.66128.3	K08762 DBI, ACBP; diazepam-binding inhibitor (GABA receptor modulator, acyl-CoA-binding protein)
PB.42177.1	K05865 TNNC1; troponin C, slow skeletal and cardiac muscles
PB.11643.1	K05699 ACTN; actinin alpha
PB.117587.1	K01398 MMP2; matrix metalloproteinase-2 (gelatinase A) [EC:3.4.24.24]
PB.102346.1	K12568 MYBPC3; myosin-binding protein C, cardiac-type
PB.43339.2	K16795 PAFAH1B2_3; platelet-activating factor acetylhydrolase IB subunit beta/gamma [EC:3.1.1.47]
PB.99017.1	K16536 -
PB.94784.2	K02133 ATPeF1B, ATP5B, ATP2; F-type H+-transporting ATPase subunit beta [EC:3.6.3.14]
PB.25409.2	K12569 EMD; emerin
PB.87699.5	K05628 RERE; arginine-glutamic acid dipeptide repeats protein
PB.13520.1	K10601 SYVN1, HRD1; E3 ubiquitin-protein ligase synoviolin [EC:2.3.2.27]
PB.4768.1	K10380 ANK; ankyrin
PB.38876.1	K03965 NDUFB9; NADH dehydrogenase (ubiquinone) 1 beta subcomplex subunit 9
PB.68571.1	K02140 ATPeFG, ATP5L, ATP20; F-type H+-transporting ATPase subunit g
PB.88181.1	K17333 NFATC3, NFAT4; nuclear factor of activated T-cells, cytoplasmic 3
PB.64506.9	K02127 ATPeF0B, ATP5F1, ATP4; F-type H+-transporting ATPase subunit b
PB.98754.1	K00873 PK, pyk; pyruvate kinase [EC:2.7.1.40]
PB.59188.1	K12314 ACTC1; actin, alpha cardiac muscle
PB.18014.19	K02958 RP-S15e, RPS15; small subunit ribosomal protein S15e
PB.9641.1	K07910 -
PB.9290.1	K01803 TPI, tpiA; triosephosphate isomerase (TIM) [EC:5.3.1.1]
PB.66116.1	K05865 TNNC1; troponin C, slow skeletal and cardiac muscles
PB.55126.1	K00933 E2.7.3.2; creatine kinase [EC:2.7.3.2]
PB.50705.1	K18267 -
PB.68539.1	K03995 C6; complement component 6
PB.60397.1	K12160 SUMO, SMT3; small ubiquitin-related modifier
PB.97133.1	K17700 RAP1GAP, RAPGAP; RAP1 GTPase activating protein 1
PB.31715.1	K09168 -
PB.99525.2	K05853 ATP2A; Ca2+ transporting ATPase, sarcoplasmic/endoplasmic reticulum [EC:3.6.3.8]
PB.46222.1	K09645 -
PB.32504.2	K07200 PRKAG; 5'-AMP-activated protein kinase, regulatory gamma subunit
PB.53860.1	K04197 EDNRA; endothelin receptor type A
PB.115909.1	K03990 C3; complement component 3
PB.9605.1	K15085 -
PB.39245.2	K08623 -
PB.17275.2	K01069 E3.1.2.6, gloB; hydroxyacylglutathione hydrolase [EC:3.1.2.6]
PB.32283.1	K03522 -
PB.63890.1	K03283 HSPA1_8; heat shock 70kDa protein 1/8
PB.54840.1	K10352 MYH; myosin heavy chain
PB.101071.2	K08847 RIPK3; receptor-interacting serine/threonine-protein kinase 3 [EC:2.7.11.1]
PB.28995.1	K10365 CAPZB; capping protein (actin filament) muscle Z-line, beta
PB.18159.1	K12591 RRP6, EXOSC10; exosome complex exonuclease RRP6 [EC:3.1.13.-]
PB.103120.1	K10262 -
PB.33394.2	K18340 -
PB.100293.4	K12461 FRS2; fibroblast growth factor receptor substrate 2
PB.22754.1	K15101 -
PB.30383.2	K08149 -
PB.50042.1	K09680 coaW; type II pantothenate kinase [EC:2.7.1.33]
PB.2283.1	K05410 TBK1; TANK-binding kinase 1 [EC:2.7.11.10]
PB.14594.1	K09171 -
PB.62631.1	K02437 gcvH, GCSH; glycine cleavage system H protein
PB.28278.1	K06270 PPP1R12A, MYPT1; protein phosphatase 1 regulatory subunit 12A
PB.31043.1	K04163 HTR7; 5-hydroxytryptamine receptor 7
PB.100478.1	K06519 SLC3A2, MDU1; solute carrier family 3, member 2
PB.95709.1	K18749 -
PB.107273.1	K04456 AKT; RAC serine/threonine-protein kinase [EC:2.7.11.1]
PB.12922.1	K03912 SERPIND1, HCF2; heparin cofactor II
PB.41227.1	K14768 -
PB.110267.1	K12567 TTN; titin [EC:2.7.11.1]
PB.53459.1	K12758 MYLPF; fast skeletal myosin light chain 2
PB.48841.1	K09234 WT1; Wilms tumor protein 1
PB.69151.1	K01969 E6.4.1.4B; 3-methylcrotonyl-CoA carboxylase beta subunit [EC:6.4.1.4]
PB.43081.1	K06829 -
PB.99539.1	K05853 ATP2A; Ca2+ transporting ATPase, sarcoplasmic/endoplasmic reticulum [EC:3.6.3.8]
PB.108087.1	K07605 -
PB.39535.1	K17809 -
PB.4121.1	K08123 -
PB.10835.1	K08745 SLC27A1_4, FATP1, FATP4; solute carrier family 27 (fatty acid transporter), member 1/4 [EC:6.2.1.-]
PB.58377.1	K02930 RP-L4e, RPL4; large subunit ribosomal protein L4e
PB.99846.1	K02178 BUB1; checkpoint serine/threonine-protein kinase [EC:2.7.11.1]
PB.54732.1	K04659 THBS2S; thrombospondin 2/3/4/5
PB.80366.1	K16551 -
PB.87117.1	K01915 glnA, GLUL; glutamine synthetase [EC:6.3.1.2]
PB.112120.1	K03905 FGG; fibrinogen gamma chain
PB.86271.1	K18584 -
PB.112237.3	K01109 INPP4; inositol polyphosphate-4-phosphatase [EC:3.1.3.66]
PB.6818.1	K02128 ATPeF0C, ATP5G, ATP9; F-type H+-transporting ATPase subunit c
PB.29180.1	K03627 -
PB.20949.1	K10373 TPM1; tropomyosin 1
PB.119973.1	K13126 PABPC; polyadenylate-binding protein
PB.60094.2	K09634 -
PB.63563.1	K01530 -
PB.111731.1	K00654 SPT; serine palmitoyltransferase [EC:2.3.1.50]
PB.54689.1	K01082 cysQ, MET22, BPNT1; 3'(2'), 5'-bisphosphate nucleotidase [EC:3.1.3.7]
PB.51304.1	K12473 LDLR; low-density lipoprotein receptor
PB.68586.2	K01084 G6PC; glucose-6-phosphatase [EC:3.1.3.9]
PB.106384.2	K13162 -
PB.39250.1	K12862 PLRG1, PRL1, PRP46; pleiotropic regulator 1
PB.70332.1	K12856 PRPF8, PRP8; pre-mRNA-processing factor 8
PB.97260.1	K07200 PRKAG; 5'-AMP-activated protein kinase, regulatory gamma subunit
PB.3352.1	K10352 MYH; myosin heavy chain
PB.7937.1	K08893 HCK; hemopoietic cell kinase [EC:2.7.10.2]
PB.4417.1	K03993 MASP2; mannan-binding lectin serine protease 2 [EC:3.4.21.104]
PB.37483.1	K13807 PPEF, PPP7C; serine/threonine-protein phosphatase with EF-hands [EC:3.1.3.16]
PB.30615.1	K00069 HPGD; 15-hydroxyprostaglandin dehydrogenase (NAD) [EC:1.1.1.141]
PB.108097.1	K07605 -
PB.70781.1	K12896 SFRS7; splicing factor, arginine/serine-rich 7
PB.109841.5	K05039 -
PB.90753.1	K15162 MED12; mediator of RNA polymerase II transcription subunit 12
PB.11957.2	K10755 RFC2_4; replication factor C subunit 2/4
PB.26392.1	K10360 -
PB.94274.1	K12828 SF3B1, SAP155; splicing factor 3B subunit 1
PB.78752.1	K12820 DHX15, PRP43; pre-mRNA-splicing factor ATP-dependent RNA helicase DHX15/PRP43 [EC:3.6.4.13]
PB.98463.1	K11584 PPP2R5; serine/threonine-protein phosphatase 2A regulatory subunit B'
PB.10482.1	K02678 ETS, pnt; c-ets proto-oncogene protein
PB.52550.1	K08429 -
PB.54330.1	K03984 SERPINA1, AAT; alpha-1-antitrypsin
PB.2180.1	K01333 CFI; complement factor I [EC:3.4.21.45]
PB.51583.1	K14825 -
PB.23918.2	K10406 -
PB.53690.1	K04520 APP; amyloid beta A4 protein
PB.31696.2	K16732 -
PB.118979.1	K16575 -
PB.84093.1	K05849 SLC8A, NCX; solute carrier family 8 (sodium/calcium exchanger)
PB.55675.1	K01803 TPI, tpiA; triosephosphate isomerase (TIM) [EC:5.3.1.1]
PB.4071.1	K00750 -
PB.110368.1	K07809 HS3ST3; [heparan sulfate]-glucosamine 3-sulfotransferase 3 [EC:2.8.2.30]
PB.37959.1	K01623 ALDO; fructose-bisphosphate aldolase, class I [EC:4.1.2.13]
PB.101628.2	K03347 CUL1, CDC53; cullin 1
PB.102176.1	K11469 -
PB.14038.1	K13219 -
PB.51914.2	K10319 -
PB.84811.1	K08835 -
PB.73782.1	K10518 -
PB.116992.1	K01623 ALDO; fructose-bisphosphate aldolase, class I [EC:4.1.2.13]
PB.88454.1	K12795 SUGT1, SGT1; suppressor of G2 allele of SKP1
PB.87002.1	K18462 FAM21; WASH complex subunit FAM21
PB.23962.1	K09566 -
PB.37121.1	K10352 MYH; myosin heavy chain
PB.91875.1	K06840 SEMA3; semaphorin 3
PB.8807.4	K16197 YWHAB_Q_Z; 14-3-3 protein beta/theta/zeta
PB.106040.3	K04043 dnaK; molecular chaperone DnaK
PB.106205.2	K13575 SLC4A4, NBC1; solute carrier family 4 (sodium bicarbonate cotransporter), member 4
PB.109371.4	K18681 DIS3L; DIS3-like exonuclease 1 [EC:3.1.13.-]
PB.19810.1	K16537 -
PB.31537.1	K18264 -
PB.99707.1	K05853 ATP2A; Ca2+ transporting ATPase, sarcoplasmic/endoplasmic reticulum [EC:3.6.3.8]
PB.110542.1	K04001 SERPING1, C1INH; C1 inhibitor
PB.87822.3	K11793 -
PB.95700.2	K18749 -
PB.110312.1	K04679 MADHIP, SARA; MAD, mothers against decapentaplegic interacting protein
PB.90447.1	K10462 -
PB.35812.1	K08826 -
PB.43345.1	K18732 -
PB.98277.1	K05128 RYK; RYK receptor-like tyrosine kinase [EC:2.7.10.1]
PB.14533.3	K03258 EIF4B; translation initiation factor 4B
PB.7056.1	K10354 -
PB.67306.1	K12495 IQSEC; IQ motif and SEC7 domain-containing protein
PB.108158.1	K07605 -
PB.68940.1	K02915 RP-L34e, RPL34; large subunit ribosomal protein L34e
PB.102882.1	K02261 COX2; cytochrome c oxidase subunit 2
PB.35969.1	K11090 LA, SSB; lupus La protein
PB.96806.1	K03231 EEF1A; elongation factor 1-alpha
PB.73385.1	K03028 PSMD2, RPN1; 26S proteasome regulatory subunit N1
PB.77604.3	K00214 BLVRA, bvdR; biliverdin reductase [EC:1.3.1.24]
PB.10297.2	K13207 -
PB.109056.6	K04371 MAPK1_3; mitogen-activated protein kinase 1/3 [EC:2.7.11.24]
PB.49685.1	K09069 TWIST; twist
PB.113736.2	K08576 -
PB.60855.1	K00412 CYTB, petB; ubiquinol-cytochrome c reductase cytochrome b subunit
PB.112677.1	K12567 TTN; titin [EC:2.7.11.1]
PB.70638.1	K00933 E2.7.3.2; creatine kinase [EC:2.7.3.2]
PB.104634.1	K08761 PLTP; phospholipid transfer protein
PB.31735.1	K15259 -
PB.92794.1	K09828 DHCR24, DWF1; Delta24-sterol reductase [EC:1.3.1.72 1.3.1.-]
PB.46748.1	K18586 -
PB.54646.1	K08883 -
PB.784.1	K01587 PAICS; phosphoribosylaminoimidazole carboxylase / phosphoribosylaminoimidazole-succinocarboxamide synthase [EC:4.1.1.21 6.3.2.6]
PB.87229.1	K03984 SERPINA1, AAT; alpha-1-antitrypsin
PB.9476.2	K04457 PPM1A, PP2CA; protein phosphatase 1A [EC:3.1.3.16]
PB.118472.1	K04608 GRM6_7_8; metabotropic glutamate receptor 6/7/8
PB.62236.1	K01611 speD, AMD1; S-adenosylmethionine decarboxylase [EC:4.1.1.50]
PB.18782.1	K04659 THBS2S; thrombospondin 2/3/4/5
PB.65000.1	K00791 miaA, TRIT1; tRNA dimethylallyltransferase [EC:2.5.1.75]
PB.116983.1	K01623 ALDO; fructose-bisphosphate aldolase, class I [EC:4.1.2.13]
PB.80612.1	K00280 -
PB.13911.1	K10767 -
PB.119045.1	K10378 -
PB.37296.1	K00383 GSR, gor; glutathione reductase (NADPH) [EC:1.8.1.7]
PB.58379.2	K00412 CYTB, petB; ubiquinol-cytochrome c reductase cytochrome b subunit
PB.110265.4	K12567 TTN; titin [EC:2.7.11.1]
PB.83206.1	K04524 APOE; apolipoprotein E
PB.37221.1	K00025 MDH1; malate dehydrogenase [EC:1.1.1.37]
PB.7060.1	K12314 ACTC1; actin, alpha cardiac muscle
PB.115432.1	K08014 RAPGEF3, EPAC1; Rap guanine nucleotide exchange factor 3
PB.87710.1	K06103 CASK; calcium/calmodulin-dependent serine protein kinase [EC:2.7.11.1]
PB.10402.1	K07604 -
PB.44288.1	K00933 E2.7.3.2; creatine kinase [EC:2.7.3.2]
PB.73600.1	K18271 -
PB.53720.1	K00933 E2.7.3.2; creatine kinase [EC:2.7.3.2]
PB.43244.1	K00876 udk, UCK; uridine kinase [EC:2.7.1.48]
PB.67611.4	K17751 MYH6_7; myosin heavy chain 6/7
PB.40799.1	K10247 ELOVL1; elongation of very long chain fatty acids protein 1 [EC:2.3.1.199]
PB.19323.1	K14709 -
PB.119436.1	K03283 HSPA1_8; heat shock 70kDa protein 1/8
PB.98447.1	K12040 SLC9A3, NHE3; solute carrier family 9 (sodium/hydrogen exchanger), member 3
PB.6466.1	K14946 -
PB.95243.4	K11844 -
PB.47370.1	K01787 RENBP; N-acylglucosamine 2-epimerase [EC:5.1.3.8]
PB.45272.1	K01939 purA, ADSS; adenylosuccinate synthase [EC:6.3.4.4]
PB.1351.1	K17846 KLF4; krueppel-like factor 4
PB.93023.3	K13091 -
PB.47259.2	K09580 PDIA1, P4HB; protein disulfide-isomerase A1 [EC:5.3.4.1]
PB.86344.1	K00933 E2.7.3.2; creatine kinase [EC:2.7.3.2]
PB.112342.3	K07427 -
PB.7839.1	K17503 -
PB.91117.1	K05093 FGFR2; fibroblast growth factor receptor 2 [EC:2.7.10.1]
PB.104320.1	K15731 -
PB.40143.1	K11411 SIRT1, SIR2L1; NAD-dependent deacetylase sirtuin 1 [EC:3.5.1.-]
PB.105461.1	K08805 -
PB.75330.1	K17592 -
PB.48790.1	K00856 E2.7.1.20, ADK; adenosine kinase [EC:2.7.1.20]
PB.31529.3	K09270 -
PB.104909.3	K15113 -
PB.72831.1	K06236 COL1A; collagen, type I, alpha
PB.92258.3	K10294 -
PB.59413.1	K06236 COL1A; collagen, type I, alpha
PB.50366.4	K10900 -
PB.1967.1	K15198 -
PB.17308.1	K09415 -
PB.101144.1	K15107 -
PB.3208.1	K09028 JUNB; transcription factor jun-B
PB.117307.1	K12314 ACTC1; actin, alpha cardiac muscle
PB.81106.1	K13296 PDE3B; cGMP-inhibited 3',5'-cyclic phosphodiesterase B [EC:3.1.4.17]
PB.90626.1	K12316 GAA; lysosomal alpha-glucosidase [EC:3.2.1.20]
PB.15185.1	K06482 ITGA3; integrin alpha 3
PB.81055.1	K14794 -
PB.97529.1	K00814 GPT, ALT; alanine transaminase [EC:2.6.1.2]
PB.101687.1	K09059 -
PB.90074.3	K03943 NDUFV2; NADH dehydrogenase (ubiquinone) flavoprotein 2 [EC:1.6.5.3 1.6.99.3]
PB.70935.1	K14360 OSTALPHA, OSTA, SLC51A1; organic solute transporter subunit alpha
PB.6414.1	K02154 ATPeV0A, ATP6N; V-type H+-transporting ATPase subunit a
PB.83820.2	K10373 TPM1; tropomyosin 1
PB.37459.1	K18208 -
PB.71766.7	K11658 -
PB.22148.3	K05754 ARPC5; actin related protein 2/3 complex, subunit 5
PB.46027.1	K11247 SH3GL; endophilin-A
PB.54880.1	K10352 MYH; myosin heavy chain
PB.94540.1	K04429 TAO; thousand and one amino acid protein kinase [EC:2.7.11.1]
PB.49882.1	K04345 PKA; protein kinase A [EC:2.7.11.11]
PB.20338.1	K03662 ATPeVS1, ATP6S1; V-type H+-transporting ATPase S1 subunit
PB.106529.1	K04430 MAP2K4, MKK4; mitogen-activated protein kinase kinase 4 [EC:2.7.12.2]
PB.79960.1	K11217 JAK1; Janus kinase 1 [EC:2.7.10.2]
PB.15206.1	K01294 CPE; carboxypeptidase E [EC:3.4.17.10]
PB.104211.1	K05648 ABCA5; ATP-binding cassette, subfamily A (ABC1), member 5
PB.85847.11	K02367 EXT2; glucuronyl/N-acetylglucosaminyl transferase EXT2 [EC:2.4.1.224 2.4.1.225]
PB.63325.1	K13342 PEX5, PXR1; peroxin-5
PB.69012.1	K08648 -
PB.45411.1	K15104 -
PB.108521.1	K00327 -
PB.67052.1	K03231 EEF1A; elongation factor 1-alpha
PB.75289.1	K16499 -
PB.15524.2	K08835 -
PB.26663.1	K15502 -
PB.85280.1	K13826 -
PB.43611.1	K00658 DLST, sucB; 2-oxoglutarate dehydrogenase E2 component (dihydrolipoamide succinyltransferase) [EC:2.3.1.61]
PB.24617.1	K17343 -
PB.48238.1	K02256 COX1; cytochrome c oxidase subunit 1 [EC:1.9.3.1]
PB.11520.2	K02989 RP-S5e, RPS5; small subunit ribosomal protein S5e
PB.6544.1	K06068 PRKCD; novel protein kinase C delta type [EC:2.7.11.13]
PB.9437.1	K07759 -
PB.35597.1	K03904 FGB; fibrinogen beta chain
PB.16891.1	K00670 -
PB.111347.1	K10486 -
PB.85032.1	K01897 ACSL, fadD; long-chain acyl-CoA synthetase [EC:6.2.1.3]
PB.56439.1	K04524 APOE; apolipoprotein E
PB.68478.1	K02964 RP-S18e, RPS18; small subunit ribosomal protein S18e
PB.41081.1	K15102 -
PB.115271.1	K09414 HSF1; heat shock transcription factor 1
PB.93827.2	K04730 IRAK1; interleukin-1 receptor-associated kinase 1 [EC:2.7.11.1]
PB.7106.1	K02962 RP-S17e, RPS17; small subunit ribosomal protein S17e
PB.76698.1	K03068 LRP5_6; low density lipoprotein receptor-related protein 5/6
PB.33884.1	K18494 SETDB2; histone-lysine N-methyltransferase SETDB2 [EC:2.1.1.43]
PB.71926.1	K12404 GGA; ADP-ribosylation factor-binding protein GGA
PB.67572.1	K03965 NDUFB9; NADH dehydrogenase (ubiquinone) 1 beta subcomplex subunit 9
PB.112428.1	K12653 NLRX1; NLR family member X1
PB.56762.1	K04524 APOE; apolipoprotein E
PB.34584.1	K13884 MARCO; macrophage receptor with collagenous structure
PB.65853.1	K02262 COX3; cytochrome c oxidase subunit 3
PB.17028.1	K11350 -
PB.27484.1	K05544 -
PB.81830.13	K07904 RAB11A; Ras-related protein Rab-11A
PB.114385.1	K00289 E1.5.1.6, FTHFD; formyltetrahydrofolate dehydrogenase [EC:1.5.1.6]
PB.47271.1	K09580 PDIA1, P4HB; protein disulfide-isomerase A1 [EC:5.3.4.1]
PB.37747.1	K00830 AGXT; alanine-glyoxylate transaminase / serine-glyoxylate transaminase / serine-pyruvate transaminase [EC:2.6.1.44 2.6.1.45 2.6.1.51]
PB.36813.1	K10892 FANCE; fanconi anemia group E protein
PB.55369.1	K01444 AGA, aspG; N4-(beta-N-acetylglucosaminyl)-L-asparaginase [EC:3.5.1.26]
PB.85068.1	K16060 BIRC2_3; baculoviral IAP repeat-containing protein 2/3
PB.198.1	K12012 -
PB.7456.1	K01939 purA, ADSS; adenylosuccinate synthase [EC:6.3.4.4]
PB.79125.3	K04380 MAPT, TAU; microtubule-associated protein tau
PB.6772.1	K05730 VAV; guanine nucleotide exchange factor VAV
PB.37899.1	K00963 UGP2, galU, galF; UTP--glucose-1-phosphate uridylyltransferase [EC:2.7.7.9]
PB.75968.3	K00787 FDPS; farnesyl diphosphate synthase [EC:2.5.1.1 2.5.1.10]
PB.9177.2	K02308 DAXX; death-associated protein 6
PB.47265.1	K09580 PDIA1, P4HB; protein disulfide-isomerase A1 [EC:5.3.4.1]
PB.108146.3	K07605 -
PB.85978.1	K00134 GAPDH, gapA; glyceraldehyde 3-phosphate dehydrogenase [EC:1.2.1.12]
PB.42556.1	K11447 UTX, UTY; histone demethylase [EC:1.14.11.-]
PB.63561.5	K01530 -
PB.96266.5	K17261 -
PB.71053.8	K16766 -
PB.79081.1	K10352 MYH; myosin heavy chain
PB.52336.1	K12567 TTN; titin [EC:2.7.11.1]
PB.64390.1	K15157 -
PB.77559.1	K09524 -
PB.41970.1	K10571 DET1; de-etiolated-1
PB.7767.4	K17866 -
PB.25557.1	K18079 -
PB.17012.1	K18441 CYTH; cytohesin
PB.94732.1	K02133 ATPeF1B, ATP5B, ATP2; F-type H+-transporting ATPase subunit beta [EC:3.6.3.14]
PB.76132.1	K07605 -
PB.99982.1	K07827 KRAS, KRAS2; GTPase KRas
PB.43410.2	K14819 -
PB.32337.1	K05729 ARHGEF6, PIXA; Rho guanine nucleotide exchange factor 6
PB.102104.1	K05546 GANAB; alpha 1,3-glucosidase [EC:3.2.1.84]
PB.71780.5	K15144 MED1; mediator of RNA polymerase II transcription subunit 1
PB.93862.1	K09494 -
PB.18901.1	K09228 -
PB.35585.4	K03904 FGB; fibrinogen beta chain
PB.91547.1	K03905 FGG; fibrinogen gamma chain
PB.17566.2	K07191 SLC2A4, GLUT4; MFS transporter, SP family, solute carrier family 2 (facilitated glucose transporter), member 4
PB.53008.2	K05752 C3ORF10, HSPC300; chromosome 3 open reading frame 10
PB.29933.1	K00933 E2.7.3.2; creatine kinase [EC:2.7.3.2]
PB.11171.10	K10362 -
PB.71212.1	K05092 FLT3, FLK2; fms-related tyrosine kinase 3 [EC:2.7.10.1]
PB.107055.1	K03008 RPB11, POLR2J; DNA-directed RNA polymerase II subunit RPB11
PB.39436.2	K01204 NAGA; alpha-N-acetylgalactosaminidase [EC:3.2.1.49]
PB.103252.1	K07603 COL17A, BP180; collagen, type XVII, alpha
PB.112665.1	K11586 -
PB.26074.1	K09288 CCDC6, PTC; coiled-coil domain-containing protein 6
PB.69096.1	K02915 RP-L34e, RPL34; large subunit ribosomal protein L34e
PB.65294.1	K05853 ATP2A; Ca2+ transporting ATPase, sarcoplasmic/endoplasmic reticulum [EC:3.6.3.8]
PB.116654.1	K10408 DNAH; dynein heavy chain, axonemal
PB.87476.1	K06114 SPTA; spectrin alpha
PB.102452.1	K05631 AIP3, WWP3, BAIAP1; atrophin-1 interacting protein 3 (BAI1-associated protein 1)
PB.6081.1	K01019 GAL3ST1; galactosylceramide sulfotransferase [EC:2.8.2.11]
PB.83863.1	K16550 -
PB.23749.1	K18341 TBC1D1; TBC1 domain family member 1
PB.65333.1	K05235 NTS; neurotensin
PB.38572.3	K09276 -
PB.64567.1	K03173 TRAF2; TNF receptor-associated factor 2 [EC:2.3.2.27]
PB.6302.1	K07294 NR1C1, PPARA; peroxisome proliferator-activated receptor alpha
PB.94806.1	K05198 GRIA2; glutamate receptor 2
PB.108859.1	K04524 APOE; apolipoprotein E
PB.108162.1	K07605 -
PB.33501.1	K11542 -
PB.82929.1	K07375 TUBB; tubulin beta
PB.35599.1	K03904 FGB; fibrinogen beta chain
PB.115240.1	K05736 PAK7; p21-activated kinase 7 [EC:2.7.11.1]
PB.108604.2	K15135 -
PB.12101.1	K13137 STRAP, UNRIP; serine-threonine kinase receptor-associated protein
PB.21991.1	K18080 -
PB.102967.1	K16489 -
PB.61531.1	K10352 MYH; myosin heavy chain
PB.491.1	K00315 DMGDH; dimethylglycine dehydrogenase [EC:1.5.8.4]
PB.4257.1	K13200 -
PB.42391.1	K03097 CSNK2A; casein kinase II subunit alpha [EC:2.7.11.1]
PB.91738.1	K18424 ENPP4; ectonucleotide pyrophosphatase/phosphodiesterase family member 4 [EC:3.6.1.29]
PB.3030.1	K08186 -
PB.17617.1	K01202 GALC; galactosylceramidase [EC:3.2.1.46]
PB.23099.5	K11519 DERL1; Derlin-1
PB.44563.1	K14546 UTP5, WDR43; U3 small nucleolar RNA-associated protein 5
PB.115214.4	K01367 CAPN1; calpain-1 [EC:3.4.22.52]
PB.83810.1	K10373 TPM1; tropomyosin 1
PB.110958.1	K17732 -
PB.93876.1	K03905 FGG; fibrinogen gamma chain
PB.112622.1	K01539 ATP1A; sodium/potassium-transporting ATPase subunit alpha [EC:3.6.3.9]
PB.40864.1	K04677 SMAD6; mothers against decapentaplegic homolog 6
PB.28227.1	K10345 -
PB.67958.4	K11352 NDUFA12; NADH dehydrogenase (ubiquinone) 1 alpha subcomplex subunit 12
PB.15485.1	K17302 -
PB.78274.1	K08370 CYBRD1, Dcytb; cytochrome b reductase 1 [EC:1.16.5.1]
PB.104035.1	K00600 glyA, SHMT; glycine hydroxymethyltransferase [EC:2.1.2.1]
PB.36356.1	K13084 TMEM55; phosphatidylinositol-4,5-bisphosphate 4-phosphatase [EC:3.1.3.78]
PB.48373.1	K02256 COX1; cytochrome c oxidase subunit 1 [EC:1.9.3.1]
PB.116879.2	K01262 -
PB.116866.1	K10306 -
PB.48334.1	K06082 FARP2, FRG; FERM, RhoGEF and pleckstrin domain protein 2
PB.107599.1	K10084 EDEM1; ER degradation enhancer, mannosidase alpha-like 1
PB.36913.1	K09580 PDIA1, P4HB; protein disulfide-isomerase A1 [EC:5.3.4.1]
PB.32854.1	K04712 DEGS; sphingolipid Delta-4 desaturase [EC:1.14.-.-]
PB.15499.1	K04410 PAK2; p21-activated kinase 2 [EC:2.7.11.1]
PB.109629.5	K01373 CTSF; cathepsin F [EC:3.4.22.41]
PB.16832.1	K10517 -
PB.17786.2	K09627 -
PB.89369.1	K13112 -
PB.26836.2	K15235 -
PB.75601.1	K00920 PIP4K2; 1-phosphatidylinositol-5-phosphate 4-kinase [EC:2.7.1.149]
PB.43137.1	K03494 SIAT4C; beta-galactoside alpha-2,3-sialyltransferase (sialyltransferase 4C) [EC:2.4.99.4]
PB.49400.1	K07232 -
PB.49679.1	K09528 -
PB.53020.8	K05055 IL6R; interleukin 6 receptor
PB.74579.1	K06236 COL1A; collagen, type I, alpha
PB.67634.1	K10352 MYH; myosin heavy chain
PB.77478.1	K06832 -
PB.37916.1	K14163 EPRS; bifunctional glutamyl/prolyl-tRNA synthetase [EC:6.1.1.17 6.1.1.15]
PB.30851.1	K10249 ELOVL4; elongation of very long chain fatty acids protein 4 [EC:2.3.1.199]
PB.118396.1	K14463 MTTP, MTP; microsomal triglyceride transfer protein large subunit
PB.53755.1	K04252 -
PB.43067.1	K02561 BOK; Bcl-2-related ovarian killer protein
PB.69359.1	K14736 TF; transferrin
PB.12466.3	K02295 CRY; cryptochrome
PB.83852.1	K08810 -
PB.60285.1	K17854 -
PB.114896.1	K08825 -
PB.41037.1	K08597 -
PB.12668.1	K17768 -
PB.70285.1	K09540 SEC63, DNAJC23; translocation protein SEC63
PB.80365.1	K16551 -
PB.55291.1	K05758 ARPC2; actin related protein 2/3 complex, subunit 2
PB.3150.2	K15369 -
PB.116431.2	K10354 -
PB.90343.1	K04456 AKT; RAC serine/threonine-protein kinase [EC:2.7.11.1]
PB.86239.1	K00933 E2.7.3.2; creatine kinase [EC:2.7.3.2]
PB.36903.1	K14810 -
PB.107425.1	K07870 RHOT1, ARHT1; Ras homolog gene family, member T1
PB.53749.5	K13193 -
PB.65317.2	K04726 BID; BH3 interacting domain death agonist
PB.9142.1	K04439 ARRB; beta-arrestin
PB.76147.1	K07605 -
PB.21332.1	K01623 ALDO; fructose-bisphosphate aldolase, class I [EC:4.1.2.13]
PB.33529.1	K09299 ZEB1_2; zinc finger homeobox protein 1/2
PB.97162.1	K10183 -
PB.30185.1	K09667 OGT; protein O-GlcNAc transferase [EC:2.4.1.255]
PB.69044.1	K05853 ATP2A; Ca2+ transporting ATPase, sarcoplasmic/endoplasmic reticulum [EC:3.6.3.8]
PB.47403.1	K18264 -
PB.69089.1	K05853 ATP2A; Ca2+ transporting ATPase, sarcoplasmic/endoplasmic reticulum [EC:3.6.3.8]
PB.94782.1	K02133 ATPeF1B, ATP5B, ATP2; F-type H+-transporting ATPase subunit beta [EC:3.6.3.14]
PB.38062.1	K04189 CXCR4; C-X-C chemokine receptor type 4
PB.104022.1	K17533 -
PB.25113.1	K02209 MCM5, CDC46; DNA replication licensing factor MCM5 [EC:3.6.4.12]
PB.66489.1	K11836 -
PB.73114.1	K04250 RHO, OPN2; rhodopsin
PB.90699.6	K14000 RRBP1; ribosome-binding protein 1
PB.79115.1	K13171 SRRM1, SRM160; serine/arginine repetitive matrix protein 1
PB.92004.1	K15622 MLF1; myeloid leukemia factor 1
PB.39615.2	K03898 KNG; kininogen
PB.22802.1	K11294 NCL, NSR1; nucleolin
PB.94795.1	K02133 ATPeF1B, ATP5B, ATP2; F-type H+-transporting ATPase subunit beta [EC:3.6.3.14]
PB.17542.1	K11728 -
PB.104670.1	K00933 E2.7.3.2; creatine kinase [EC:2.7.3.2]
PB.11954.1	K05692 ACTB_G1; actin beta/gamma 1
PB.51423.1	K02930 RP-L4e, RPL4; large subunit ribosomal protein L4e
PB.21220.1	K00933 E2.7.3.2; creatine kinase [EC:2.7.3.2]
PB.12973.1	K11431 SETD7; histone-lysine N-methyltransferase SETD7 [EC:2.1.1.43]
PB.57976.1	K12314 ACTC1; actin, alpha cardiac muscle
PB.2956.8	K01046 E3.1.1.3; triacylglycerol lipase [EC:3.1.1.3]
PB.52950.1	K05464 -
PB.3252.1	K18264 -
PB.85654.1	K16938 SEPT3_9_12; septin 3/9/12
PB.31012.1	K12298 CEL; bile salt-stimulated lipase [EC:3.1.1.3 3.1.1.13]
PB.102787.2	K12373 HEXA_B; hexosaminidase [EC:3.2.1.52]
PB.50651.1	K00933 E2.7.3.2; creatine kinase [EC:2.7.3.2]
PB.57827.1	K10354 -
PB.93149.1	K00968 PCYT1; choline-phosphate cytidylyltransferase [EC:2.7.7.15]
PB.18241.1	K12559 MYO10; myosin X
PB.108377.1	K17549 -
PB.56679.1	K02738 PSMB6; 20S proteasome subunit beta 1 [EC:3.4.25.1]
PB.31695.1	K16732 -
PB.95837.1	K01192 E3.2.1.25, MANBA, manB; beta-mannosidase [EC:3.2.1.25]
PB.28926.1	K11165 -
PB.118912.1	K04353 RAP1A; Ras-related protein Rap-1A
PB.89373.1	K13112 -
PB.44991.1	K14291 PHAX; phosphorylated adapter RNA export protein
PB.56716.2	K04524 APOE; apolipoprotein E
PB.46057.1	K18932 -
PB.7346.1	K15516 FMR; fragile X mental retardation protein
PB.70144.1	K00933 E2.7.3.2; creatine kinase [EC:2.7.3.2]
PB.42791.2	K14538 NUG1, GNL3; nuclear GTP-binding protein
PB.12660.1	K07893 -
PB.93396.1	K08066 NFYC; nuclear transcription factor Y, gamma
PB.87276.1	K16175 SCRIB; protein scribble
PB.33629.1	K08520 -
PB.21965.1	K07508 ACAA2; acetyl-CoA acyltransferase 2 [EC:2.3.1.16]
PB.38892.3	K12898 -
PB.28384.1	K01279 TPP1, CLN2; tripeptidyl-peptidase I [EC:3.4.14.9]
PB.81444.1	K12758 MYLPF; fast skeletal myosin light chain 2
PB.68489.5	K06831 -
PB.101406.1	K00616 E2.2.1.2, talA, talB; transaldolase [EC:2.2.1.2]
PB.85049.1	K02577 NDST2; heparan sulfate N-deacetylase/N-sulfotransferase NDST2 [EC:3.1.1.- 2.8.2.-]
PB.67709.1	K17751 MYH6_7; myosin heavy chain 6/7
PB.18528.1	K17583 -
PB.20506.1	K07903 RAB10; Ras-related protein Rab-10
PB.43346.1	K18732 -
PB.15031.1	K09250 -
PB.61488.1	K02863 RP-L1, MRPL1, rplA; large subunit ribosomal protein L1
PB.52222.1	K11295 -
PB.10886.1	K12417 -
PB.51732.1	K00933 E2.7.3.2; creatine kinase [EC:2.7.3.2]
PB.13229.4	K06638 MAD1L; mitotic spindle assembly checkpoint protein MAD1
PB.40261.2	K13502 STX4; syntaxin 4
PB.46058.3	K03135 TAF11; transcription initiation factor TFIID subunit 11
PB.83885.2	K01411 -
PB.58765.1	K15601 -
PB.16387.1	K06106 CTTN, EMS1; cortactin
PB.52873.1	K02183 CALM; calmodulin
PB.82298.1	K04429 TAO; thousand and one amino acid protein kinase [EC:2.7.11.1]
PB.76367.7	K00613 GATM; glycine amidinotransferase [EC:2.1.4.1]
PB.23537.7	K03255 -
PB.10141.1	K05763 MSN; moesin
PB.20298.1	K14712 -
PB.51010.1	K00933 E2.7.3.2; creatine kinase [EC:2.7.3.2]
PB.93664.1	K12047 MGAM; maltase-glucoamylase [EC:3.2.1.20 3.2.1.3]
PB.787.1	K01587 PAICS; phosphoribosylaminoimidazole carboxylase / phosphoribosylaminoimidazole-succinocarboxamide synthase [EC:4.1.1.21 6.3.2.6]
PB.73529.1	K00933 E2.7.3.2; creatine kinase [EC:2.7.3.2]
PB.2699.4	K10416 DYNC1LI, DNCLI; dynein light intermediate chain 1, cytosolic
PB.83175.1	K17531 -
PB.81254.1	K05448 VEGFA; vascular endothelial growth factor A
PB.5578.1	K01581 E4.1.1.17, ODC1, speC, speF; ornithine decarboxylase [EC:4.1.1.17]
PB.54316.1	K03953 NDUFA9; NADH dehydrogenase (ubiquinone) 1 alpha subcomplex subunit 9
PB.24259.2	K00615 E2.2.1.1, tktA, tktB; transketolase [EC:2.2.1.1]
PB.14430.1	K05462 EFNA; ephrin-A
PB.71156.1	K12869 CRN, CRNKL1, CLF1, SYF3; crooked neck
PB.37470.1	K06961 -
PB.99479.1	K05853 ATP2A; Ca2+ transporting ATPase, sarcoplasmic/endoplasmic reticulum [EC:3.6.3.8]
PB.33341.4	K01623 ALDO; fructose-bisphosphate aldolase, class I [EC:4.1.2.13]
PB.21026.3	K03846 ALG9; alpha-1,2-mannosyltransferase [EC:2.4.1.259 2.4.1.261]
PB.9610.1	K13431 SRPR; signal recognition particle receptor subunit alpha
PB.70102.1	K15542 PFS2; polyadenylation factor subunit 2
PB.107530.1	K15280 -
PB.4083.1	K01915 glnA, GLUL; glutamine synthetase [EC:6.3.1.2]
PB.116292.1	K00873 PK, pyk; pyruvate kinase [EC:2.7.1.40]
PB.99758.1	K05853 ATP2A; Ca2+ transporting ATPase, sarcoplasmic/endoplasmic reticulum [EC:3.6.3.8]
PB.115026.3	K03955 NDUFAB1; NADH dehydrogenase (ubiquinone) 1 alpha/beta subcomplex 1
PB.115068.1	K10352 MYH; myosin heavy chain
PB.89591.1	K06238 COL6A; collagen, type VI, alpha
PB.37222.1	K00025 MDH1; malate dehydrogenase [EC:1.1.1.37]
PB.11775.2	K17564 -
PB.31092.5	K11253 H3; histone H3
PB.18435.1	K12617 PATL1, PAT1; DNA topoisomerase 2-associated protein PAT1
PB.68115.2	K06672 SCC2, NIPBL; cohesin loading factor subunit SCC2
PB.47373.1	K13089 -
PB.1792.1	K07756 IP6K, IHPK; inositol-hexakisphosphate 5-kinase [EC:2.7.4.21]
PB.56726.6	K07297 ADIPOR; adiponectin receptor
PB.92453.1	K07595 MAFA; transcription factor MAFA
PB.69087.1	K05853 ATP2A; Ca2+ transporting ATPase, sarcoplasmic/endoplasmic reticulum [EC:3.6.3.8]
PB.47052.1	K07179 RIOK2; RIO kinase 2 [EC:2.7.11.1]
PB.72028.1	K10352 MYH; myosin heavy chain
PB.69164.1	K04435 MAPK8IP2, JIP2; mitogen-activated protein kinase 8 interacting protein 2
PB.34186.1	K10705 GAPDHS; glyceraldehyde-3-phosphate dehydrogenase, spermatogenic [EC:1.2.1.12]
PB.57882.1	K01623 ALDO; fructose-bisphosphate aldolase, class I [EC:4.1.2.13]
PB.37816.1	K06614 -
PB.103197.2	K10582 UBE2Q; ubiquitin-conjugating enzyme E2 Q [EC:2.3.2.23]
PB.68109.4	K06672 SCC2, NIPBL; cohesin loading factor subunit SCC2
PB.22767.1	K01613 psd, PISD; phosphatidylserine decarboxylase [EC:4.1.1.65]
PB.18429.1	K02961 RP-S17, MRPS17, rpsQ; small subunit ribosomal protein S17
PB.65947.2	K01490 AMPD; AMP deaminase [EC:3.5.4.6]
PB.49201.2	K13711 PI4K2; phosphatidylinositol 4-kinase type 2 [EC:2.7.1.67]
PB.82307.1	K09496 -
PB.855.3	K01379 CTSD; cathepsin D [EC:3.4.23.5]
PB.77129.1	K03362 FBXW1_11, BTRC, beta-TRCP; F-box and WD-40 domain protein 1/11
PB.33012.9	K08825 -
PB.117800.3	K02915 RP-L34e, RPL34; large subunit ribosomal protein L34e
PB.46797.1	K03858 PIGH, GPI15; phosphatidylinositol glycan, class H
PB.58965.1	K10354 -
PB.80503.1	K06560 MRC; mannose receptor, C type
PB.98422.1	K00281 GLDC, gcvP; glycine dehydrogenase [EC:1.4.4.2]
PB.73641.1	K17921 -
PB.90964.1	K04379 FOS; proto-oncogene protein c-fos
PB.38629.1	K04441 P38; p38 MAP kinase [EC:2.7.11.24]
PB.56677.1	K02738 PSMB6; 20S proteasome subunit beta 1 [EC:3.4.25.1]
PB.78633.4	K13112 -
PB.107738.1	K08822 GSK3A; glycogen synthase kinase 3 alpha [EC:2.7.11.26]
PB.54613.1	K18211 SNAP25; synaptosomal-associated protein 25
PB.72374.3	K08019 RAPGEF5; Rap guanine nucleotide exchange factor 5
PB.106131.1	K09848 TRAF4; TNF receptor-associated factor 4
PB.56718.1	K12758 MYLPF; fast skeletal myosin light chain 2
PB.16216.1	K03265 ETF1, ERF1; peptide chain release factor subunit 1
PB.78625.1	K08958 CSNK1G; casein kinase 1, gamma [EC:2.7.11.1]
PB.57339.1	K12758 MYLPF; fast skeletal myosin light chain 2
PB.65108.1	K18245 CA2; carbonic anhydrase 2 [EC:4.2.1.1]
PB.25638.5	K04548 GNGT1; guanine nucleotide-binding protein G(T) subunit gamma-T1
PB.83682.1	K05638 NFE2L2, NRF2; nuclear factor erythroid 2-related factor 2
PB.31183.3	K01092 E3.1.3.25, IMPA, suhB; myo-inositol-1(or 4)-monophosphatase [EC:3.1.3.25]
PB.102616.1	K01540 ATP1B; sodium/potassium-transporting ATPase subunit beta
PB.13572.1	K04664 GDF5; growth differentiation factor 5
PB.31175.1	K01915 glnA, GLUL; glutamine synthetase [EC:6.3.1.2]
PB.103652.2	K13278 -
PB.102686.2	K10604 MGRN1; E3 ubiquitin-protein ligase MGRN1 [EC:2.3.2.27]
PB.86198.1	K15166 -
PB.49885.1	K04345 PKA; protein kinase A [EC:2.7.11.11]
PB.46024.1	K11247 SH3GL; endophilin-A
PB.101752.3	K07953 SAR1; GTP-binding protein SAR1 [EC:3.6.5.-]
PB.57705.1	K02136 ATPeF1G, ATP5C1, ATP3; F-type H+-transporting ATPase subunit gamma
PB.105288.1	K00889 PIP5K; 1-phosphatidylinositol-4-phosphate 5-kinase [EC:2.7.1.68]
PB.109415.1	K10341 -
PB.60450.1	K12489 ACAP; Arf-GAP with coiled-coil, ANK repeat and PH domain-containing protein
PB.8407.1	K12351 SMPD2; sphingomyelin phosphodiesterase 2 [EC:3.1.4.12]
PB.14914.1	K13516 MBOAT7; lysophospholipid acyltransferase 7 [EC:2.3.1.-]
PB.57691.1	K00134 GAPDH, gapA; glyceraldehyde 3-phosphate dehydrogenase [EC:1.2.1.12]
PB.114424.1	K17908 -
PB.17871.1	K03061 PSMC2, RPT1; 26S proteasome regulatory subunit T1
PB.23909.1	K03036 PSMD11, RPN6; 26S proteasome regulatory subunit N6
PB.85287.1	K13826 -
PB.88562.1	K09510 -
PB.51795.1	K10031 CXCL12; C-X-C motif chemokine 12
PB.84852.1	K10352 MYH; myosin heavy chain
PB.28421.2	K11296 -
PB.53133.2	K02943 RP-LP2, RPLP2; large subunit ribosomal protein LP2
PB.15151.2	K13126 PABPC; polyadenylate-binding protein
PB.35207.1	K15504 -
PB.81011.2	K06491 NCAM; neural cell adhesion molecule
PB.9373.1	K12350 SMPD1, ASM; sphingomyelin phosphodiesterase [EC:3.1.4.12]
PB.39807.1	K11251 H2A; histone H2A
PB.57591.3	K07205 EIF4EBP1; eukaryotic translation initiation factor 4E binding protein 1
PB.47715.1	K01940 argG, ASS1; argininosuccinate synthase [EC:6.3.4.5]
PB.116528.1	K10354 -
PB.92990.1	K05853 ATP2A; Ca2+ transporting ATPase, sarcoplasmic/endoplasmic reticulum [EC:3.6.3.8]
PB.46436.1	K17548 -
PB.76799.1	K05849 SLC8A, NCX; solute carrier family 8 (sodium/calcium exchanger)
PB.86592.1	K06848 -
PB.57472.1	K08055 B2M; beta-2-microglobulin
PB.36471.1	K09500 -
PB.59800.1	K17108 GBA2; non-lysosomal glucosylceramidase [EC:3.2.1.45]
PB.3612.1	K10956 SEC61A; protein transport protein SEC61 subunit alpha
PB.47818.1	K00326 E1.6.2.2; cytochrome-b5 reductase [EC:1.6.2.2]
PB.4020.1	K08337 ATG7; ubiquitin-like modifier-activating enzyme ATG7
PB.53487.7	K08023 -
PB.59603.1	K07604 -
PB.36487.1	K17662 -
PB.36596.7	K01307 GGH; gamma-glutamyl hydrolase [EC:3.4.19.9]
PB.45918.1	K07205 EIF4EBP1; eukaryotic translation initiation factor 4E binding protein 1
PB.27506.1	K10524 NRK1_2; nicotinamide/nicotinate riboside kinase [EC:2.7.1.22 2.7.1.173]
PB.62359.2	K00412 CYTB, petB; ubiquinol-cytochrome c reductase cytochrome b subunit
PB.99087.1	K17598 -
PB.37651.4	K10352 MYH; myosin heavy chain
PB.64709.1	K00933 E2.7.3.2; creatine kinase [EC:2.7.3.2]
PB.44979.1	K01168 -
PB.108564.1	K17622 -
PB.1189.6	K08733 APPL, DIP13A; DCC-interacting protein 13 alpha
PB.16306.4	K12077 PDK1; pyruvate dehydrogenase kinase isoform 1 [EC:2.7.11.2]
PB.92443.1	K12649 DHX58, LGP2; ATP-dependent RNA helicase DHX58 [EC:3.6.3.14]
PB.101206.1	K12158 -
PB.91337.1	K05056 IL11RA; interleukin 11 receptor alpha
PB.13659.1	K14444 -
PB.91611.2	K07277 -
PB.38608.5	K04382 PPP2C; serine/threonine-protein phosphatase 2A catalytic subunit [EC:3.1.3.16]
PB.18514.1	K01679 E4.2.1.2B, fumC; fumarate hydratase, class II [EC:4.2.1.2]
PB.7447.10	K06106 CTTN, EMS1; cortactin
PB.111240.1	K04536 GNB1; guanine nucleotide-binding protein G(I)/G(S)/G(T) subunit beta-1
PB.112667.1	K11586 -
PB.85492.2	K06276 PDPK1; 3-phosphoinositide dependent protein kinase-1 [EC:2.7.11.1]
PB.92267.1	K05290 PIGK; phosphatidylinositol glycan, class K [EC:2.6.-.-]
PB.24225.1	K08486 STX1B_2_3; syntaxin 1B/2/3
PB.21617.5	K09290 TPM3; tropomyosin 3
PB.324.1	K07605 -
PB.49532.2	K10352 MYH; myosin heavy chain
PB.110353.1	K06058 DTX; deltex [EC:2.3.2.27]
PB.118591.1	K12860 CDC5L, CDC5, CEF1; pre-mRNA-splicing factor CDC5/CEF1
PB.66360.1	K17778 -
PB.21029.1	K03846 ALG9; alpha-1,2-mannosyltransferase [EC:2.4.1.259 2.4.1.261]
PB.13944.1	K12882 NCBP1, CBP80; nuclear cap-binding protein subunit 1
PB.75286.1	K02728 PSMA4; 20S proteasome subunit alpha 3 [EC:3.4.25.1]
PB.46142.1	K06521 SEMA4; semaphorin 4
PB.54568.3	K13124 -
PB.118323.1	K13126 PABPC; polyadenylate-binding protein
PB.6849.1	K16897 -
PB.34188.1	K10705 GAPDHS; glyceraldehyde-3-phosphate dehydrogenase, spermatogenic [EC:1.2.1.12]
PB.96880.1	K04441 P38; p38 MAP kinase [EC:2.7.11.24]
PB.9823.2	K11647 -
PB.115885.1	K02154 ATPeV0A, ATP6N; V-type H+-transporting ATPase subunit a
PB.95745.1	K04536 GNB1; guanine nucleotide-binding protein G(I)/G(S)/G(T) subunit beta-1
PB.99620.1	K05853 ATP2A; Ca2+ transporting ATPase, sarcoplasmic/endoplasmic reticulum [EC:3.6.3.8]
PB.23593.1	K00907 MYLK; myosin-light-chain kinase [EC:2.7.11.18]
PB.4161.1	K01132 GALNS; N-acetylgalactosamine-6-sulfatase [EC:3.1.6.4]
PB.31294.1	K02868 RP-L11e, RPL11; large subunit ribosomal protein L11e
PB.13447.1	K07192 FLOT; flotillin
PB.90579.1	K05039 -
PB.4761.2	K03252 EIF3C; translation initiation factor 3 subunit C
PB.25604.1	K00507 SCD, desC; stearoyl-CoA desaturase (Delta-9 desaturase) [EC:1.14.19.1]
PB.32939.1	K17675 -
PB.14785.2	K17272 -
PB.118327.1	K13126 PABPC; polyadenylate-binding protein
PB.111293.2	K05181 GABRB; gamma-aminobutyric acid receptor subunit beta
PB.93864.1	K09494 -
PB.25016.2	K13126 PABPC; polyadenylate-binding protein
PB.116618.1	K12417 -
PB.47675.1	K10654 -
PB.70449.2	K15626 NUPR1, COM1; nuclear protein, 1
PB.92106.1	K05853 ATP2A; Ca2+ transporting ATPase, sarcoplasmic/endoplasmic reticulum [EC:3.6.3.8]
PB.77997.1	K05699 ACTN; actinin alpha
PB.55967.1	K07605 -
PB.102570.3	K16310 -
PB.67378.1	K02128 ATPeF0C, ATP5G, ATP9; F-type H+-transporting ATPase subunit c
PB.78243.1	K17087 -
PB.84520.1	K14957 LSP1; lymphocyte-specific protein 1
PB.45451.1	K07857 -
PB.48658.1	K05692 ACTB_G1; actin beta/gamma 1
PB.119996.1	K11315 -
PB.90056.1	K08107 GPC1; glypican 1
PB.82990.1	K17599 -
PB.40458.5	K11840 -
PB.89579.1	K06238 COL6A; collagen, type VI, alpha
PB.24364.1	K13575 SLC4A4, NBC1; solute carrier family 4 (sodium bicarbonate cotransporter), member 4
PB.87292.1	K14691 -
PB.38255.3	K10429 -
PB.115284.1	K15183 -
PB.99095.1	K05108 EPHA7, EHK3, HEK11; EphA7 [EC:2.7.10.1]
PB.77782.1	K14001 SIL1, SLS1; nucleotide exchange factor SIL1
PB.78459.1	K04438 CRK, CRKII; proto-oncogene C-crk
PB.32694.1	K06236 COL1A; collagen, type I, alpha
PB.113567.1	K16580 -
PB.16153.1	K13181 -
PB.62597.51	K02920 RP-L36e, RPL36; large subunit ribosomal protein L36e
PB.4775.1	K18041 -
PB.2782.1	K13165 -
PB.45380.1	K14415 -
PB.32733.1	K11548 -
PB.18481.1	K10352 MYH; myosin heavy chain
PB.45124.1	K14443 TOB; protein Tob/BTG
PB.49879.1	K04345 PKA; protein kinase A [EC:2.7.11.11]
PB.25020.1	K13126 PABPC; polyadenylate-binding protein
PB.58486.1	K00844 HK; hexokinase [EC:2.7.1.1]
PB.25161.4	K05767 IQGAP2_3; Ras GTPase-activating-like protein IQGAP2/3
PB.982.1	K03992 MASP1; mannan-binding lectin serine protease 1 [EC:3.4.21.-]
PB.96752.2	K10408 DNAH; dynein heavy chain, axonemal
PB.55117.1	K04524 APOE; apolipoprotein E
PB.37305.1	K00658 DLST, sucB; 2-oxoglutarate dehydrogenase E2 component (dihydrolipoamide succinyltransferase) [EC:2.3.1.61]
PB.62721.2	K12259 SMOX, PAO5; spermine oxidase [EC:1.5.3.16 1.5.3.-]
PB.20354.1	K11849 -
PB.106835.1	K04501 SMAD4; mothers against decapentaplegic homolog 4
PB.90047.1	K07763 MMP14; matrix metalloproteinase-14 (membrane-inserted) [EC:3.4.24.80]
PB.40707.1	K10281 -
PB.43644.1	K11838 USP7, UBP15; ubiquitin carboxyl-terminal hydrolase 7 [EC:3.4.19.12]
PB.109272.1	K07374 TUBA; tubulin alpha
PB.82173.1	K04524 APOE; apolipoprotein E
PB.35910.1	K10425 -
PB.53492.1	K00933 E2.7.3.2; creatine kinase [EC:2.7.3.2]
PB.110893.3	K15122 -
PB.116576.1	K08127 -
PB.62646.1	K05544 -
PB.38526.1	K17845 KLF2; krueppel-like factor 2
PB.74834.1	K01623 ALDO; fructose-bisphosphate aldolase, class I [EC:4.1.2.13]
PB.21100.1	K00933 E2.7.3.2; creatine kinase [EC:2.7.3.2]
PB.33087.1	K04251 -
PB.109915.1	K12619 XRN2, RAT1; 5'-3' exoribonuclease 2 [EC:3.1.13.-]
PB.35329.1	K02998 RP-SAe, RPSA; small subunit ribosomal protein SAe
PB.106552.7	K04848 SCN4B; voltage-gated sodium channel type IV beta
PB.82097.1	K05130 IFNAR1; interferon receptor 1
PB.15270.2	K14411 MSI; RNA-binding protein Musashi
PB.82244.1	K00645 fabD; [acyl-carrier-protein] S-malonyltransferase [EC:2.3.1.39]
PB.117231.1	K03234 EEF2; elongation factor 2
PB.36784.1	K03494 SIAT4C; beta-galactoside alpha-2,3-sialyltransferase (sialyltransferase 4C) [EC:2.4.99.4]
PB.111886.1	K10352 MYH; myosin heavy chain
PB.32946.1	K04174 APLNR; apelin receptor
PB.45396.1	K01368 CTSS; cathepsin S [EC:3.4.22.27]
PB.46290.1	K02358 -
PB.94543.1	K05750 NCKAP1, NAP125; NCK-associated protein 1
PB.31825.1	K02183 CALM; calmodulin
PB.29839.1	K05757 ARPC1A_B; actin related protein 2/3 complex, subunit 1A/1B
PB.35691.1	K11394 PRODH2; hydroxyproline oxidase [EC:1.5.-.-]
PB.10381.1	K17080 -
PB.19799.1	K05948 FNG; fringe [EC:2.4.1.222]
PB.3710.1	K15295 CPLX3_4; complexin-3/4
PB.43986.1	K00049 GRHPR; glyoxylate/hydroxypyruvate reductase [EC:1.1.1.79 1.1.1.81]
PB.30228.3	K06999 -
PB.66742.1	K00710 GALNT; polypeptide N-acetylgalactosaminyltransferase [EC:2.4.1.41]
PB.114654.1	K10956 SEC61A; protein transport protein SEC61 subunit alpha
PB.76883.1	K09487 HSP90B, TRA1; heat shock protein 90kDa beta
PB.50008.1	K06130 LYPLA2; lysophospholipase II [EC:3.1.1.5]
PB.113908.1	K12194 CHMP4, SNF7, VPS32; charged multivesicular body protein 4
PB.21176.1	K00933 E2.7.3.2; creatine kinase [EC:2.7.3.2]
PB.77690.1	K10369 -
PB.49360.1	K00025 MDH1; malate dehydrogenase [EC:1.1.1.37]
PB.69703.1	K09030 FOSL2; fos-like antigen 2
PB.90344.1	K04456 AKT; RAC serine/threonine-protein kinase [EC:2.7.11.1]
PB.118220.1	K01408 IDE, ide; insulysin [EC:3.4.24.56]
PB.113907.1	K12194 CHMP4, SNF7, VPS32; charged multivesicular body protein 4
PB.54893.1	K10352 MYH; myosin heavy chain
PB.54597.1	K04252 -
PB.14301.1	K10585 UBE2Z; ubiquitin-conjugating enzyme E2 Z [EC:2.3.2.23]
PB.1536.1	K13806 DAGL; sn1-specific diacylglycerol lipase [EC:3.1.1.-]
PB.92744.1	K03084 SHIP1, INPP5D; phosphatidylinositol-3,4,5-trisphosphate 5-phosphatase 1 [EC:3.1.3.86]
PB.76144.1	K07605 -
PB.31906.5	K06830 -
PB.74556.1	K06236 COL1A; collagen, type I, alpha
PB.27915.1	K11256 NCOA3, ACTR, KAT13B; nuclear receptor coactivator 3 [EC:2.3.1.48]
PB.41987.1	K12567 TTN; titin [EC:2.7.11.1]
PB.25018.1	K13126 PABPC; polyadenylate-binding protein
PB.99870.2	K15225 TTF1; transcription termination factor 1
PB.47515.1	K16197 YWHAB_Q_Z; 14-3-3 protein beta/theta/zeta
PB.3071.1	K07374 TUBA; tubulin alpha
PB.41314.2	K12259 SMOX, PAO5; spermine oxidase [EC:1.5.3.16 1.5.3.-]
PB.43445.1	K03231 EEF1A; elongation factor 1-alpha
PB.34871.1	K07939 -
PB.84406.1	K17681 -
PB.26302.1	K18400 -
PB.69190.1	K02929 RP-L44e, RPL44; large subunit ribosomal protein L44e
PB.70730.1	K10705 GAPDHS; glyceraldehyde-3-phosphate dehydrogenase, spermatogenic [EC:1.2.1.12]
PB.54129.2	K15430 -
PB.96921.1	K01681 ACO, acnA; aconitate hydratase [EC:4.2.1.3]
PB.59677.4	K02907 RP-L30, MRPL30, rpmD; large subunit ribosomal protein L30
PB.39169.1	K06756 NRCAM; neuronal cell adhesion molecule
PB.65372.1	K09228 -
PB.95023.1	K13170 -
PB.26801.1	K04000 C9; complement component 9
PB.35451.1	K06560 MRC; mannose receptor, C type
PB.83784.1	K14327 UPF2, RENT2; regulator of nonsense transcripts 2
PB.87728.9	K01648 ACLY; ATP citrate (pro-S)-lyase [EC:2.3.3.8]
PB.22339.1	K09487 HSP90B, TRA1; heat shock protein 90kDa beta
PB.108577.1	K03347 CUL1, CDC53; cullin 1
PB.16582.2	K15192 -
PB.110950.1	K01279 TPP1, CLN2; tripeptidyl-peptidase I [EC:3.4.14.9]
PB.46955.1	K01834 PGAM, gpmA; 2,3-bisphosphoglycerate-dependent phosphoglycerate mutase [EC:5.4.2.11]
PB.64203.1	K06478 PTPRC, CD45; receptor-type tyrosine-protein phosphatase C [EC:3.1.3.48]
PB.4669.1	K04417 -
PB.118772.1	K12855 PRPF6, PRP6; pre-mRNA-processing factor 6
PB.27901.4	K12386 CTNS; cystinosin
PB.13294.1	K10693 -
PB.49375.1	K04250 RHO, OPN2; rhodopsin
PB.24970.1	K09276 -
PB.25824.2	K15259 -
PB.18979.1	K04978 -
PB.52669.1	K00933 E2.7.3.2; creatine kinase [EC:2.7.3.2]
PB.94323.1	K11644 SIN3A; paired amphipathic helix protein Sin3a
PB.80045.1	K08558 NR4A2, NURR1; nuclear receptor subfamily 4 group A member 2
PB.7618.1	K13513 LCLAT1, AGPAT8; lysocardiolipin and lysophospholipid acyltransferase [EC:2.3.1.- 2.3.1.51]
PB.36952.1	K12306 -
PB.44992.1	K14291 PHAX; phosphorylated adapter RNA export protein
PB.43451.1	K03912 SERPIND1, HCF2; heparin cofactor II
PB.93799.1	K07151 STT3; dolichyl-diphosphooligosaccharide--protein glycosyltransferase [EC:2.4.99.18]
PB.77027.1	K08132 COL12A; collagen, type XII, alpha
PB.12067.1	K00914 PIK3C3, VPS34; phosphatidylinositol 3-kinase [EC:2.7.1.137]
PB.44522.1	K12816 CDC40, PRP17; pre-mRNA-processing factor 17
PB.21966.1	K07508 ACAA2; acetyl-CoA acyltransferase 2 [EC:2.3.1.16]
PB.22843.2	K18402 -
PB.83851.1	K08810 -
PB.54192.5	K06505 CD74, DHLAG; CD74 antigen
PB.25803.1	K00016 LDH, ldh; L-lactate dehydrogenase [EC:1.1.1.27]
PB.58078.6	K00682 GGCT; gamma-glutamylcyclotransferase [EC:2.3.2.4]
PB.80982.1	K00627 DLAT, aceF, pdhC; pyruvate dehydrogenase E2 component (dihydrolipoamide acetyltransferase) [EC:2.3.1.12]
PB.28318.2	K03903 FGA; fibrinogen alpha chain
PB.115223.1	K11157 PNPLA4; patatin-like phospholipase domain-containing protein 4 [EC:3.1.1.-]
PB.81447.1	K12758 MYLPF; fast skeletal myosin light chain 2
PB.9672.1	K10392 -
PB.85702.1	K13986 -
PB.5753.1	K16860 PLD3_4; phospholipase D3/4 [EC:3.1.4.4]
PB.34155.1	K17751 MYH6_7; myosin heavy chain 6/7
PB.40376.5	K16646 -
PB.85861.1	K05656 ABCB9, TAPL; ATP-binding cassette, subfamily B (MDR/TAP), member 9
PB.29805.1	K05076 IL13RA1; interleukin 13 receptor alpha-1
PB.73590.1	K00933 E2.7.3.2; creatine kinase [EC:2.7.3.2]
PB.29918.1	K10048 CEBPB; CCAAT/enhancer binding protein (C/EBP), beta
PB.58762.1	K15601 -
PB.40229.1	K07910 -
PB.101015.1	K11434 PRMT1; type I protein arginine methyltransferase [EC:2.1.1.319]
PB.94506.1	K10324 -
PB.14369.2	K11826 AP2M1; AP-2 complex subunit mu-1
PB.45782.1	K00933 E2.7.3.2; creatine kinase [EC:2.7.3.2]
PB.94734.1	K02133 ATPeF1B, ATP5B, ATP2; F-type H+-transporting ATPase subunit beta [EC:3.6.3.14]
PB.81626.1	K00844 HK; hexokinase [EC:2.7.1.1]
PB.40839.1	K03691 POFUT; peptide-O-fucosyltransferase [EC:2.4.1.221]
PB.21035.1	K16060 BIRC2_3; baculoviral IAP repeat-containing protein 2/3
PB.52363.1	K04524 APOE; apolipoprotein E
PB.71630.6	K17686 -
PB.97822.1	K10354 -
PB.63830.1	K12174 -
PB.61250.1	K11833 -
PB.79209.1	K04270 P2RY1; purinergic receptor P2Y, G protein-coupled, 1
PB.45729.1	K05090 CSF1R, FMS; macrophage colony-stimulating factor 1 receptor [EC:2.7.10.1]
PB.20668.1	K01968 E6.4.1.4A; 3-methylcrotonyl-CoA carboxylase alpha subunit [EC:6.4.1.4]
PB.62452.1	K02262 COX3; cytochrome c oxidase subunit 3
PB.99369.1	K02937 RP-L7e, RPL7; large subunit ribosomal protein L7e
PB.72346.1	K01619 deoC, DERA; deoxyribose-phosphate aldolase [EC:4.1.2.4]
PB.26881.1	K12826 SF3A2, SAP62; splicing factor 3A subunit 2
PB.59456.2	K03966 NDUFB10; NADH dehydrogenase (ubiquinone) 1 beta subcomplex subunit 10
PB.14825.1	K03028 PSMD2, RPN1; 26S proteasome regulatory subunit N1
PB.89941.1	K04457 PPM1A, PP2CA; protein phosphatase 1A [EC:3.1.3.16]
PB.101116.2	K10408 DNAH; dynein heavy chain, axonemal
PB.108945.2	K10352 MYH; myosin heavy chain
PB.57299.1	K12758 MYLPF; fast skeletal myosin light chain 2
PB.53788.1	K04250 RHO, OPN2; rhodopsin
PB.623.4	K06580 -
PB.13264.1	K11989 IHH; indian hedgehog
PB.77850.1	K00933 E2.7.3.2; creatine kinase [EC:2.7.3.2]
PB.10268.3	K03662 ATPeVS1, ATP6S1; V-type H+-transporting ATPase S1 subunit
PB.112169.2	K11457 -
PB.108983.1	K10352 MYH; myosin heavy chain
PB.63713.5	K00898 -
PB.113250.1	K12888 HNRNPU; heterogeneous nuclear ribonucleoprotein U
PB.30143.1	K12567 TTN; titin [EC:2.7.11.1]
PB.29924.25	K00933 E2.7.3.2; creatine kinase [EC:2.7.3.2]
PB.21540.1	K16944 -
PB.109432.2	K12196 VPS4; vacuolar protein-sorting-associated protein 4
PB.80713.1	K03729 BHLHB2, DEC1; class B basic helix-loop-helix protein 2
PB.51017.1	K00933 E2.7.3.2; creatine kinase [EC:2.7.3.2]
PB.111259.1	K04536 GNB1; guanine nucleotide-binding protein G(I)/G(S)/G(T) subunit beta-1
PB.23105.1	K11519 DERL1; Derlin-1
PB.116131.1	K10595 HERC2; E3 ubiquitin-protein ligase HERC2 [EC:2.3.2.26]
PB.79998.1	K09042 -
PB.86295.1	K18584 -
PB.111948.1	K14156 CHK; choline/ethanolamine kinase [EC:2.7.1.32 2.7.1.82]
PB.64460.2	K10368 -
PB.4377.1	K09290 TPM3; tropomyosin 3
PB.88187.1	K01868 TARS, thrS; threonyl-tRNA synthetase [EC:6.1.1.3]
PB.107153.1	K01108 MTM1; myotubularin [EC:3.1.3.64 3.1.3.95]
PB.11090.1	K17344 -
PB.118782.9	K07597 DSG2; desmoglein 2
PB.56358.1	K02256 COX1; cytochrome c oxidase subunit 1 [EC:1.9.3.1]
PB.84150.2	K05635 LAMC1; laminin, gamma 1
PB.103436.1	K18412 -
PB.109580.1	K03873 TCEB2; transcription elongation factor B, polypeptide 2
PB.40836.1	K17854 -
PB.68831.1	K02296 ARNTL, BMAL1, CYC; aryl hydrocarbon receptor nuclear translocator-like protein 1
PB.28042.1	K06269 PPP1C; serine/threonine-protein phosphatase PP1 catalytic subunit [EC:3.1.3.16]
PB.59232.1	K08648 -
PB.37217.1	K08107 GPC1; glypican 1
PB.94781.3	K02133 ATPeF1B, ATP5B, ATP2; F-type H+-transporting ATPase subunit beta [EC:3.6.3.14]
PB.90910.1	K00901 dgkA, DGK; diacylglycerol kinase (ATP) [EC:2.7.1.107]
PB.59575.1	K17494 -
PB.109436.3	K16499 -
PB.39588.1	K03142 TFIIH2, GTF2H2, SSL1; transcription initiation factor TFIIH subunit 2
PB.104778.1	K13210 -
PB.83685.1	K05638 NFE2L2, NRF2; nuclear factor erythroid 2-related factor 2
PB.94828.1	K03234 EEF2; elongation factor 2
PB.73521.1	K00933 E2.7.3.2; creatine kinase [EC:2.7.3.2]
PB.79309.4	K15909 SHIP2, INPPL1; phosphatidylinositol-3,4,5-trisphosphate 5-phosphatase 2 [EC:3.1.3.86]
PB.34337.1	K14945 -
PB.19278.1	K03908 PROS1; protein S
PB.39088.1	K07819 B3GALT1; beta-1,3-galactosyltransferase 1 [EC:2.4.1.-]
PB.39249.1	K12862 PLRG1, PRL1, PRP46; pleiotropic regulator 1
PB.29782.3	K13177 -
PB.77255.1	K18189 -
PB.54343.1	K16913 -
PB.71387.1	K03231 EEF1A; elongation factor 1-alpha
PB.78312.3	K11665 -
PB.94421.1	K16797 GLI1; zinc finger protein GLI1
PB.69479.1	K14736 TF; transferrin
PB.27728.4	K04388 TGFBR2; TGF-beta receptor type-2 [EC:2.7.11.30]
PB.32139.1	K14571 RIX7, NVL; ribosome biogenesis ATPase
PB.64294.1	K01830 PTGDS; prostaglandin-H2 D-isomerase [EC:5.3.99.2]
PB.19383.1	K11304 TIP60, KAT5, ESA1; histone acetyltransferase HTATIP [EC:2.3.1.48]
PB.28463.13	K12875 ACIN1, ACINUS; apoptotic chromatin condensation inducer in the nucleus
PB.87548.1	K05643 ABCA3; ATP-binding cassette, subfamily A (ABC1), member 3
PB.28991.1	K10365 CAPZB; capping protein (actin filament) muscle Z-line, beta
PB.19202.6	K00911 ITPK; 1D-myo-inositol-triphosphate 3-kinase [EC:2.7.1.127]
PB.56251.1	K02935 RP-L7, MRPL12, rplL; large subunit ribosomal protein L7/L12
PB.19533.1	K18078 -
PB.95465.1	K05738 -
PB.11898.39	K05692 ACTB_G1; actin beta/gamma 1
PB.106907.1	K11409 HDAC9; histone deacetylase 9 [EC:3.5.1.98]
PB.60060.4	K00412 CYTB, petB; ubiquinol-cytochrome c reductase cytochrome b subunit
PB.75938.1	K03783 punA; purine-nucleoside phosphorylase [EC:2.4.2.1]
PB.47428.1	K13826 -
PB.39804.1	K11251 H2A; histone H2A
PB.69465.1	K14736 TF; transferrin
PB.104568.1	K12382 PSAP, SGP1; saposin
PB.49931.1	K03233 EEF1G; elongation factor 1-gamma
PB.29376.1	K13126 PABPC; polyadenylate-binding protein
PB.104121.1	K17935 -
PB.48596.1	K00933 E2.7.3.2; creatine kinase [EC:2.7.3.2]
PB.109859.4	K03347 CUL1, CDC53; cullin 1
PB.114571.1	K07515 HADHA; enoyl-CoA hydratase / long-chain 3-hydroxyacyl-CoA dehydrogenase [EC:4.2.1.17 1.1.1.211]
PB.32391.1	K01173 ENDOG; endonuclease G, mitochondrial
PB.118395.6	K14463 MTTP, MTP; microsomal triglyceride transfer protein large subunit
PB.50795.1	K00933 E2.7.3.2; creatine kinase [EC:2.7.3.2]
PB.36591.1	K14736 TF; transferrin
PB.68095.1	K09290 TPM3; tropomyosin 3
PB.41721.2	K06944 -
PB.101965.1	K15209 -
PB.7350.1	K15516 FMR; fragile X mental retardation protein
PB.70029.1	K09208 -
PB.38335.1	K00736 MGAT2; alpha-1,6-mannosyl-glycoprotein beta-1,2-N-acetylglucosaminyltransferase [EC:2.4.1.143]
PB.52058.1	K12258 -
PB.117726.1	K18419 -
PB.33126.1	K04645 CLTB, LCB; clathrin light chain B
PB.89837.1	K12821 PRPF40, PRP40; pre-mRNA-processing factor 40
PB.107408.1	K08333 PIK3R4, VPS15; phosphoinositide-3-kinase, regulatory subunit 4 [EC:2.7.11.1]
PB.22225.1	K11455 -
PB.53398.1	K17817 -
PB.37235.4	K06089 F11R, JAM1; junctional adhesion molecule 1
PB.1091.12	K03626 -
PB.37506.1	K01915 glnA, GLUL; glutamine synthetase [EC:6.3.1.2]
PB.27523.1	K00164 OGDH, sucA; 2-oxoglutarate dehydrogenase E1 component [EC:1.2.4.2]
PB.14526.1	K17492 -
PB.8813.1	K16197 YWHAB_Q_Z; 14-3-3 protein beta/theta/zeta
PB.108845.1	K04524 APOE; apolipoprotein E
PB.24226.1	K08486 STX1B_2_3; syntaxin 1B/2/3
PB.80542.1	K03456 PPP2R1; serine/threonine-protein phosphatase 2A regulatory subunit A
PB.47540.1	K02183 CALM; calmodulin
PB.210.1	K12840 RBM17, SPF45; splicing factor 45
PB.107030.1	K06842 SEMA6; semaphorin 6
PB.14838.1	K08331 ATG13; autophagy-related protein 13
PB.16265.1	K00650 LCAT; lecithin-cholesterol acyltransferase [EC:2.3.1.43]
PB.34144.1	K17751 MYH6_7; myosin heavy chain 6/7
PB.31277.1	K10802 HMGB1; high mobility group protein B1
PB.96634.1	K17751 MYH6_7; myosin heavy chain 6/7
PB.23880.3	K18080 -
PB.61770.1	K10387 -
PB.22231.1	K07422 CYP2U1; cytochrome P450, family 2, subfamily U, polypeptide 1
PB.10218.1	K03905 FGG; fibrinogen gamma chain
PB.54824.4	K10352 MYH; myosin heavy chain
PB.83226.1	K04524 APOE; apolipoprotein E
PB.47308.1	K00254 DHODH, pyrD; dihydroorotate dehydrogenase [EC:1.3.5.2]
PB.17197.1	K13963 SERPINB; serpin B
PB.25607.1	K08327 -
PB.64812.1	K17551 -
PB.20879.1	K00161 PDHA, pdhA; pyruvate dehydrogenase E1 component alpha subunit [EC:1.2.4.1]
PB.70226.1	K17276 -
PB.118380.1	K03995 C6; complement component 6
PB.85875.1	K17343 -
PB.104991.1	K00699 UGT; glucuronosyltransferase [EC:2.4.1.17]
PB.44934.2	K08486 STX1B_2_3; syntaxin 1B/2/3
PB.113744.1	K00297 metF, MTHFR; methylenetetrahydrofolate reductase (NADPH) [EC:1.5.1.20]
PB.25786.1	K13984 TXNDC5, ERP46; thioredoxin domain-containing protein 5
PB.118452.1	K14799 -
PB.97987.2	K01897 ACSL, fadD; long-chain acyl-CoA synthetase [EC:6.2.1.3]
PB.22039.1	K13884 MARCO; macrophage receptor with collagenous structure
PB.54260.7	K02940 RP-L9e, RPL9; large subunit ribosomal protein L9e
PB.48175.1	K17351 -
PB.90021.1	K16591 -
PB.75380.1	K08558 NR4A2, NURR1; nuclear receptor subfamily 4 group A member 2
PB.116376.1	K09276 -
PB.84523.2	K13886 -
PB.50290.2	K16674 FJX1; four-jointed box protein 1
PB.118933.1	K00027 ME2, sfcA, maeA; malate dehydrogenase (oxaloacetate-decarboxylating) [EC:1.1.1.38]
PB.61242.1	K09630 -
PB.42866.1	K09660 -
PB.97199.3	K01367 CAPN1; calpain-1 [EC:3.4.22.52]
PB.90097.2	K03231 EEF1A; elongation factor 1-alpha
PB.13909.1	K17503 -
PB.72815.1	K10408 DNAH; dynein heavy chain, axonemal
PB.67298.1	K12495 IQSEC; IQ motif and SEC7 domain-containing protein
PB.30565.1	K03905 FGG; fibrinogen gamma chain
PB.116361.1	K12314 ACTC1; actin, alpha cardiac muscle
PB.19711.2	K17845 KLF2; krueppel-like factor 2
PB.89790.1	K18932 -
PB.72304.1	K06777 -
PB.53890.1	K12313 ACTA2; actin, aortic smooth muscle
PB.7714.1	K13963 SERPINB; serpin B
PB.108794.1	K14459 HEX; hexosaminidase [EC:3.2.1.52]
PB.107968.1	K17776 -
PB.78860.6	K18932 -
PB.71389.2	K06231 HHIP; hedgehog interacting protein
PB.38215.1	K06083 WASF3; WAS protein family, member 3
PB.104652.1	K00933 E2.7.3.2; creatine kinase [EC:2.7.3.2]
PB.47332.1	K02134 ATPeF1D, ATP5D, ATP16; F-type H+-transporting ATPase subunit delta
PB.78652.1	K00747 CHPF; chondroitin polymerizing factor [EC:2.4.1.175 2.4.1.226]
PB.73381.2	K03028 PSMD2, RPN1; 26S proteasome regulatory subunit N1
PB.68082.2	K11351 NDUFB11; NADH dehydrogenase (ubiquinone) 1 beta subcomplex subunit 11
PB.55441.1	K04498 EP300, CREBBP, KAT3; E1A/CREB-binding protein [EC:2.3.1.48]
PB.12809.2	K08824 -
PB.102161.2	K17844 -
PB.65403.1	K11584 PPP2R5; serine/threonine-protein phosphatase 2A regulatory subunit B'
PB.36308.1	K04448 JUN; transcription factor AP-1
PB.37960.1	K01623 ALDO; fructose-bisphosphate aldolase, class I [EC:4.1.2.13]
PB.83679.1	K03063 PSMC4, RPT3; 26S proteasome regulatory subunit T3
PB.38535.1	K10364 CAPZA; capping protein (actin filament) muscle Z-line, alpha
PB.64174.2	K13161 -
PB.54034.1	K17447 SHC2; SHC- transforming protein 2
PB.30579.1	K15047 HNRNPUL1, E1BAP5; heterogeneous nuclear ribonucleoprotein U-like protein 1
PB.50187.2	K13999 CKAP4, CLIMP63; cytoskeleton-associated protein 4
PB.96686.1	K05725 PTK2, FAK; focal adhesion kinase 1 [EC:2.7.10.2]
PB.57030.1	K04524 APOE; apolipoprotein E
PB.41788.1	K09262 MEF2D; MADS-box transcription enhancer factor 2D
PB.52273.1	K08776 -
PB.19020.1	K09048 CREB3; cyclic AMP-responsive element-binding protein 3
PB.101733.1	K01379 CTSD; cathepsin D [EC:3.4.23.5]
PB.95468.1	K05738 -
PB.59058.1	K01251 E3.3.1.1, ahcY; adenosylhomocysteinase [EC:3.3.1.1]
PB.58920.3	K10354 -
PB.90801.1	K08003 -
PB.17753.1	K11975 -
PB.57554.1	K14530 RPP40; ribonucleases P/MRP protein subunit RPP40 [EC:3.1.26.5]
PB.99490.1	K05853 ATP2A; Ca2+ transporting ATPase, sarcoplasmic/endoplasmic reticulum [EC:3.6.3.8]
PB.94740.1	K02133 ATPeF1B, ATP5B, ATP2; F-type H+-transporting ATPase subunit beta [EC:3.6.3.14]
PB.111246.1	K04536 GNB1; guanine nucleotide-binding protein G(I)/G(S)/G(T) subunit beta-1
PB.33231.1	K07944 -
PB.39568.1	K07897 RAB7A; Ras-related protein Rab-7A
PB.39931.1	K18026 PTPN2, PTPT; tyrosine-protein phosphatase non-receptor type 2 [EC:3.1.3.48]
PB.13915.2	K14310 NUP205, NUP192; nuclear pore complex protein Nup205
PB.89421.1	K09479 ACADVL; very long chain acyl-CoA dehydrogenase [EC:1.3.8.9]
PB.56995.1	K10890 FANCC; fanconi anemia group C protein
PB.79076.1	K10352 MYH; myosin heavy chain
PB.74407.1	K06712 -
PB.64515.5	K04304 CXCR7, RDC1; C-X-C chemokine receptor type 7
PB.59022.2	K13127 -
PB.59313.1	K12314 ACTC1; actin, alpha cardiac muscle
PB.72145.1	K04739 PRKAR; cAMP-dependent protein kinase regulator
PB.30430.1	K07605 -
PB.64649.1	K00933 E2.7.3.2; creatine kinase [EC:2.7.3.2]
PB.50068.2	K01517 ADPRM; manganese-dependent ADP-ribose/CDP-alcohol diphosphatase [EC:3.6.1.13 3.6.1.16 3.6.1.53]
PB.52375.1	K17854 -
PB.4998.1	K05699 ACTN; actinin alpha
PB.47950.1	K02256 COX1; cytochrome c oxidase subunit 1 [EC:1.9.3.1]
PB.115348.1	K01830 PTGDS; prostaglandin-H2 D-isomerase [EC:5.3.99.2]
PB.110488.1	K14284 NXF, TAP, MEX67; nuclear RNA export factor
PB.111421.1	K16938 SEPT3_9_12; septin 3/9/12
PB.38200.1	K12838 PUF60; poly(U)-binding-splicing factor PUF60
PB.34951.1	K10049 CEBPG; CCAAT/enhancer binding protein (C/EBP), gamma
PB.47682.1	K13182 -
PB.30678.1	K02953 RP-S13e, RPS13; small subunit ribosomal protein S13e
PB.57712.4	K17477 -
PB.97200.1	K01367 CAPN1; calpain-1 [EC:3.4.22.52]
PB.84913.7	K09107 -
PB.117613.2	K04157 HTR2; 5-hydroxytryptamine receptor 2
PB.17914.1	K10315 -
PB.47094.1	K06709 -
PB.97183.1	K02154 ATPeV0A, ATP6N; V-type H+-transporting ATPase subunit a
PB.52158.1	K10370 -
PB.4962.1	K15377 SLC44A2_4_5; solute carrier family 44 (choline transporter-like protein), member 2/4/5
PB.80880.1	K04372 MKNK, MNK; MAP kinase interacting serine/threonine kinase [EC:2.7.11.1]
PB.90663.1	K04281 -
PB.61404.1	K11448 -
PB.103071.1	K14394 -
PB.90632.1	K12316 GAA; lysosomal alpha-glucosidase [EC:3.2.1.20]
PB.28464.1	K12875 ACIN1, ACINUS; apoptotic chromatin condensation inducer in the nucleus
PB.113391.11	K15084 -
PB.93538.1	K01539 ATP1A; sodium/potassium-transporting ATPase subunit alpha [EC:3.6.3.9]
PB.11911.1	K12314 ACTC1; actin, alpha cardiac muscle
PB.20301.1	K13126 PABPC; polyadenylate-binding protein
PB.70807.1	K08367 RUNX1, AML1; runt-related transcription factor 1
PB.68085.1	K02880 RP-L17e, RPL17; large subunit ribosomal protein L17e
PB.16889.1	K01639 E4.1.3.3, nanA, NPL; N-acetylneuraminate lyase [EC:4.1.3.3]
PB.67671.1	K09250 -
PB.98733.2	K15010 HOMER; homer
PB.104557.1	K12382 PSAP, SGP1; saposin
PB.111627.1	K15292 STXBP1, MUNC18-1; syntaxin-binding protein 1
PB.1690.1	K00288 MTHFD; methylenetetrahydrofolate dehydrogenase (NADP+) / methenyltetrahydrofolate cyclohydrolase / formyltetrahydrofolate synthetase [EC:1.5.1.5 3.5.4.9 6.3.4.3]
PB.102021.1	K17260 -
PB.81146.1	K12567 TTN; titin [EC:2.7.11.1]
PB.94338.1	K06238 COL6A; collagen, type VI, alpha
PB.87432.1	K16580 -
PB.89004.1	K16798 GLI2; zinc finger protein GLI2
PB.12250.1	K02542 MCM6; DNA replication licensing factor MCM6 [EC:3.6.4.12]
PB.8.1	K13150 -
PB.30686.1	K00804 GGPS1; geranylgeranyl diphosphate synthase, type III [EC:2.5.1.1 2.5.1.10 2.5.1.29]
PB.5976.1	K10494 -
PB.80311.1	K00311 -
PB.21714.3	K01092 E3.1.3.25, IMPA, suhB; myo-inositol-1(or 4)-monophosphatase [EC:3.1.3.25]
PB.7247.2	K18751 -
PB.88412.1	K00031 IDH1, IDH2, icd; isocitrate dehydrogenase [EC:1.1.1.42]
PB.111522.7	K12046 -
PB.97077.1	K13512 LPCAT4, AGPAT7; lysophospholipid acyltransferase [EC:2.3.1.23 2.3.1.-]
PB.28674.1	K00898 -
PB.48234.1	K16493 -
PB.88482.1	K12387 LAPTM; lysosomal-associated transmembrane protein
PB.105089.1	K09488 -
PB.50434.5	K14005 SEC31; protein transport protein SEC31
PB.4227.1	K00565 RNMT; mRNA (guanine-N7-)-methyltransferase [EC:2.1.1.56]
PB.114921.1	K01437 ASPA, aspA; aspartoacylase [EC:3.5.1.15]
PB.43569.2	K02321 POLA2; DNA polymerase alpha subunit B
PB.47295.1	K01320 F7; coagulation factor VII [EC:3.4.21.21]
PB.28787.1	K06229 SUFU; suppressor of fused
PB.16895.1	K01052 LIPA; lysosomal acid lipase/cholesteryl ester hydrolase [EC:3.1.1.13]
PB.50990.6	K02183 CALM; calmodulin
PB.113615.1	K11832 USP1; ubiquitin carboxyl-terminal hydrolase 1 [EC:3.4.19.12]
PB.21141.8	K00933 E2.7.3.2; creatine kinase [EC:2.7.3.2]
PB.97598.1	K04421 MAP3K3, MEKK3; mitogen-activated protein kinase kinase kinase 3 [EC:2.7.11.25]
PB.67485.4	K15326 -
PB.102907.1	K04567 KARS, lysS; lysyl-tRNA synthetase, class II [EC:6.1.1.6]
PB.28486.2	K15281 -
PB.73694.1	K02126 ATPeF0A, MTATP6, ATP6; F-type H+-transporting ATPase subunit a
PB.63904.1	K03283 HSPA1_8; heat shock 70kDa protein 1/8
PB.47978.1	K03904 FGB; fibrinogen beta chain
PB.32649.1	K08872 -
PB.57980.2	K06831 -
PB.54791.1	K10705 GAPDHS; glyceraldehyde-3-phosphate dehydrogenase, spermatogenic [EC:1.2.1.12]
PB.52880.1	K06529 SEMA7, CD108; semaphorin 7
PB.11106.1	K04259 PTGER2; prostaglandin E receptor 2
PB.46184.1	K06100 SYMPK; symplekin
PB.4491.1	K10802 HMGB1; high mobility group protein B1
PB.23952.1	K07877 RAB2A; Ras-related protein Rab-2A
PB.117788.1	K04659 THBS2S; thrombospondin 2/3/4/5
PB.110208.6	K05546 GANAB; alpha 1,3-glucosidase [EC:3.2.1.84]
PB.3973.1	K10524 NRK1_2; nicotinamide/nicotinate riboside kinase [EC:2.7.1.22 2.7.1.173]
PB.58029.2	K01080 PPAP2; phosphatidate phosphatase [EC:3.1.3.4]
PB.49026.1	K02376 FZD6; frizzled 6
PB.39135.1	K13089 -
PB.67861.1	K17777 -
PB.98554.1	K17044 -
PB.43931.2	K06692 -
PB.95838.1	K01192 E3.2.1.25, MANBA, manB; beta-mannosidase [EC:3.2.1.25]
PB.17032.1	K11348 -
PB.112385.1	K05052 NMUR1; neuromedin U receptor 1
PB.36336.1	K09493 -
PB.31611.2	K17277 -
PB.4078.1	K18671 HDAC10; histone deacetylase 10 [EC:3.5.1.98]
PB.28444.1	K08785 -
PB.59640.1	K07604 -
PB.57256.1	K00432 E1.11.1.9; glutathione peroxidase [EC:1.11.1.9]
PB.31302.1	K03097 CSNK2A; casein kinase II subunit alpha [EC:2.7.11.1]
PB.63733.11	K11296 -
PB.40520.1	K05853 ATP2A; Ca2+ transporting ATPase, sarcoplasmic/endoplasmic reticulum [EC:3.6.3.8]
PB.74186.1	K08832 -
PB.1402.1	K01539 ATP1A; sodium/potassium-transporting ATPase subunit alpha [EC:3.6.3.9]
PB.46990.1	K07189 PPP1R3; protein phosphatase 1 regulatory subunit 3A/B/C/D/E
PB.39683.1	K11248 SH3GLB; endophilin-B
PB.60341.1	K01303 -
PB.116825.1	K09040 -
PB.31499.3	K05155 TNFRSF19, TROY; tumor necrosis factor receptor superfamily member 19
PB.44025.1	K01915 glnA, GLUL; glutamine synthetase [EC:6.3.1.2]
PB.32612.1	K03283 HSPA1_8; heat shock 70kDa protein 1/8
PB.49560.1	K00933 E2.7.3.2; creatine kinase [EC:2.7.3.2]
PB.94736.1	K02133 ATPeF1B, ATP5B, ATP2; F-type H+-transporting ATPase subunit beta [EC:3.6.3.14]
PB.76467.1	K11833 -
PB.26206.3	K10637 -
PB.59138.1	K12314 ACTC1; actin, alpha cardiac muscle
PB.102663.1	K12837 U2AF2; splicing factor U2AF 65 kDa subunit
PB.7552.5	K15619 SPINT1; Kunitz-type protease inhibitor 1
PB.13057.1	K03853 CAPN2; calpain-2 [EC:3.4.22.53]
PB.16025.3	K10666 RNF5; E3 ubiquitin-protein ligase RNF5 [EC:2.3.2.27]
PB.20245.4	K17895 -
PB.52070.2	K06821 PLXNB; plexin B
PB.16178.1	K12886 HNRNPK; heterogeneous nuclear ribonucleoprotein K
PB.46114.4	K09191 -
PB.7792.1	K16857 THBS1; thrombospondin 1
PB.116753.1	K02145 ATPeV1A, ATP6A; V-type H+-transporting ATPase subunit A [EC:3.6.3.14]
PB.176.1	K01872 AARS, alaS; alanyl-tRNA synthetase [EC:6.1.1.7]
PB.26595.1	K09054 ATF6A; cyclic AMP-dependent transcription factor ATF-6 alpha
PB.116487.1	K12314 ACTC1; actin, alpha cardiac muscle
PB.59455.1	K03966 NDUFB10; NADH dehydrogenase (ubiquinone) 1 beta subcomplex subunit 10
PB.24764.2	K07938 ARF3; ADP-ribosylation factor 3
PB.74844.1	K01623 ALDO; fructose-bisphosphate aldolase, class I [EC:4.1.2.13]
PB.118261.1	K09582 PDIA4, ERP72; protein disulfide-isomerase A4 [EC:5.3.4.1]
PB.81989.1	K08291 GRK4_5_6; G protein-coupled receptor kinase [EC:2.7.11.16]
PB.115402.1	K08136 -
PB.50247.2	K02539 MCL1; myeloid leukemia cell differntiation protein MCL-1
PB.91277.1	K18663 -
PB.110518.1	K12485 RAB11FIP3_4; Rab11 family-interacting protein 3/4
PB.4629.1	K08768 PLIN; perilipin
PB.23982.2	K07366 GRAP2, GADS; GRB2-related adaptor protein 2
PB.40327.1	K04891 -
PB.23378.1	K07605 -
PB.81148.1	K08868 -
PB.80720.1	K03729 BHLHB2, DEC1; class B basic helix-loop-helix protein 2
PB.107219.1	K04437 FLNA; filamin
PB.118275.1	K08518 -
PB.76477.1	K03958 NDUFB2; NADH dehydrogenase (ubiquinone) 1 beta subcomplex subunit 2
PB.31473.1	K14443 TOB; protein Tob/BTG
PB.32668.1	K06236 COL1A; collagen, type I, alpha
PB.26581.1	K00031 IDH1, IDH2, icd; isocitrate dehydrogenase [EC:1.1.1.42]
PB.26576.1	K00031 IDH1, IDH2, icd; isocitrate dehydrogenase [EC:1.1.1.42]
[truncated: 51,925 more rows]
