# Supplementary material for: Analysis of Chromosomal Numbers, Mitochondrial Genome, and Full-Length Transcriptome of Onychostoma brevibarba
Source: Mar Biotechnol (NY). 2019 Jun 15;21(4):515–25. doi: 10.1007/s10126-019-09899-6 (PMC6679832; doi:10.1007/s10126-019-09899-6)
Supplement: Supplementary file 6 — (XLSX 1039 kb) [file 10126_2019_9899_MOESM6_ESM.xlsx]

## Sheet: Supplementary Table 3
	Analysis of chromosomal numbers, mitochondrial genome and full-length transcriptome in Onychostoma brevibarba reveal their genetic signatures Fangzhou Huab1, Jingjing Fan a1, Chang Wu a1, Ming Zhua, Yunfan Zhoua, Shi Wanga, Chun Zhanga, Min Taoa, Rurong Zhaoa, Chenchen Tanga, Kaikun Luoa, Qinbo Qina, Ming Mab, Bo Chenb, Shaojun Liu a* aState Key Laboratory of Developmental Biology of Freshwater F…
Supplementary Table 5 GO annotation.
Gene Id	Biological Process	Cellular Component	Molecular Function
PB.111792.1	-	-	GO:0003677(DNA binding),GO:0008270(zinc ion binding)
PB.113724.7	-	GO:0016021(integral component of membrane)	-
PB.114257.1	-	-	GO:0003964(RNA-directed DNA polymerase activity)
PB.71080.4	GO:0055114(oxidation-reduction process)	-	GO:0004471(malate dehydrogenase (decarboxylating) (NAD+) activity),GO:0051287(NAD binding)
PB.84250.3	-	-	GO:0005515(protein binding)
PB.42641.1	-	-	GO:0008146(sulfotransferase activity)
PB.43349.2	-	-	GO:0000062(fatty-acyl-CoA binding)
PB.11762.1	-	-	GO:0005515(protein binding)
PB.37496.1	GO:0007275(multicellular organism development)	GO:0005634(nucleus)	GO:0003700(transcription factor activity, sequence-specific DNA binding),GO:0003677(DNA binding)
PB.76828.3	-	-	GO:0019901(protein kinase binding)
PB.109077.1	GO:0006355(regulation of transcription, DNA-templated)	-	GO:0003700(transcription factor activity, sequence-specific DNA binding)
PB.26649.1	-	-	GO:0005509(calcium ion binding)
PB.96802.1	-	-	GO:0003924(GTPase activity),GO:0005525(GTP binding)
PB.39092.1	-	-	GO:0035091(phosphatidylinositol binding)
PB.15000.1	GO:0006486(protein glycosylation)	-	GO:0008373(sialyltransferase activity)
PB.10418.1	-	-	GO:0005515(protein binding)
PB.82587.1	-	GO:0016459(myosin complex)	GO:0003774(motor activity),GO:0005524(ATP binding)
PB.30519.1	-	-	GO:0005515(protein binding)
PB.6006.3	-	-	GO:0005515(protein binding)
PB.112371.1	GO:0007186(G-protein coupled receptor signaling pathway)	GO:0016021(integral component of membrane)	GO:0004930(G-protein coupled receptor activity)
PB.10131.1	GO:0055114(oxidation-reduction process)	-	GO:0051920(peroxiredoxin activity)
PB.113365.2	-	-	GO:0005515(protein binding)
PB.27237.1	-	-	GO:0016301(kinase activity),GO:0016772(transferase activity, transferring phosphorus-containing groups)
PB.9508.1	GO:0007010(cytoskeleton organization)	-	GO:0003779(actin binding)
PB.55824.1	GO:0006355(regulation of transcription, DNA-templated),GO:0043401(steroid hormone mediated signaling pathway)	GO:0005634(nucleus)	GO:0003700(transcription factor activity, sequence-specific DNA binding),GO:0008270(zinc ion binding),GO:0043565(sequence-specific DNA binding)
PB.6903.1	GO:0006508(proteolysis)	-	GO:0004252(serine-type endopeptidase activity)
PB.85966.1	GO:0055114(oxidation-reduction process)	-	GO:0016620(oxidoreductase activity, acting on the aldehyde or oxo group of donors, NAD or NADP as acceptor)
PB.41569.1	GO:0009231(riboflavin biosynthetic process)	-	GO:0008531(riboflavin kinase activity)
PB.6488.7	GO:0006355(regulation of transcription, DNA-templated),GO:0043401(steroid hormone mediated signaling pathway)	GO:0005634(nucleus)	GO:0003700(transcription factor activity, sequence-specific DNA binding),GO:0008270(zinc ion binding),GO:0043565(sequence-specific DNA binding)
PB.5549.1	GO:0055114(oxidation-reduction process)	-	GO:0008168(methyltransferase activity),GO:0016706(oxidoreductase activity, acting on paired donors, with incorporation or reduction of molecular oxygen, 2-oxoglutarate as one donor, and incorporation of one atom each of oxygen into both donors)
PB.78482.20	GO:0007155(cell adhesion)	-	GO:0051015(actin filament binding)
PB.105408.1	-	-	GO:0005515(protein binding)
PB.67576.1	-	GO:0031224(intrinsic component of membrane)	GO:0005515(protein binding)
PB.14984.1	-	-	GO:0005515(protein binding)
PB.100546.1	GO:0009058(biosynthetic process),GO:0006778(porphyrin-containing compound metabolic process)	GO:0005759(mitochondrial matrix)	GO:0030170(pyridoxal phosphate binding),GO:0003870(5-aminolevulinate synthase activity)
PB.29362.4	GO:0006468(protein phosphorylation)	-	GO:0004672(protein kinase activity),GO:0005524(ATP binding),GO:0004674(protein serine/threonine kinase activity)
PB.73664.1	GO:0006470(protein dephosphorylation)	-	GO:0004725(protein tyrosine phosphatase activity)
PB.65482.1	GO:0006508(proteolysis)	-	GO:0004222(metalloendopeptidase activity)
PB.78604.1	GO:0007165(signal transduction),GO:0030168(platelet activation),GO:0051258(protein polymerization)	GO:0005577(fibrinogen complex)	GO:0005102(receptor binding),GO:0030674(protein binding, bridging)
PB.4992.1	-	-	GO:0005515(protein binding)
PB.2567.1	-	-	GO:0010181(FMN binding)
PB.60284.18	-	-	GO:0005509(calcium ion binding)
PB.6038.3	GO:0000042(protein targeting to Golgi)	-	GO:0005515(protein binding)
PB.63595.2	-	GO:0005737(cytoplasm)	GO:0005515(protein binding)
PB.9961.1	-	GO:0016459(myosin complex)	GO:0003774(motor activity),GO:0005524(ATP binding)
PB.83230.2	GO:0006869(lipid transport),GO:0042157(lipoprotein metabolic process)	GO:0005576(extracellular region)	GO:0008289(lipid binding)
PB.68676.1	GO:0006412(translation)	GO:0015934(large ribosomal subunit)	GO:0003735(structural constituent of ribosome)
PB.42040.1	GO:0008152(metabolic process)	-	GO:0016791(phosphatase activity)
PB.8622.1	-	-	GO:0003676(nucleic acid binding)
PB.115803.1	-	GO:0005622(intracellular)	GO:0008270(zinc ion binding),GO:0005515(protein binding)
PB.118847.1	GO:0006334(nucleosome assembly)	GO:0005634(nucleus)	-
PB.51803.1	GO:0030833(regulation of actin filament polymerization),GO:0034314(Arp2/3 complex-mediated actin nucleation)	GO:0005885(Arp2/3 protein complex),GO:0015629(actin cytoskeleton)	-
PB.105898.1	-	-	GO:0005515(protein binding)
PB.101645.1	-	-	GO:0005515(protein binding)
PB.7851.1	-	-	GO:0005515(protein binding)
PB.31785.1	-	GO:0005882(intermediate filament)	GO:0005198(structural molecule activity)
PB.52425.1	GO:0045454(cell redox homeostasis)	-	-
PB.58928.2	GO:0007018(microtubule-based movement)	-	GO:0003777(microtubule motor activity),GO:0005524(ATP binding),GO:0008017(microtubule binding)
PB.94025.1	GO:0009058(biosynthetic process)	-	GO:0030170(pyridoxal phosphate binding)
PB.24680.1	GO:0006811(ion transport),GO:0055085(transmembrane transport),GO:0051260(protein homooligomerization)	GO:0016020(membrane)	GO:0005216(ion channel activity)
PB.78381.1	GO:0006355(regulation of transcription, DNA-templated)	-	GO:0003700(transcription factor activity, sequence-specific DNA binding),GO:0008270(zinc ion binding),GO:0043565(sequence-specific DNA binding)
PB.73656.3	-	-	GO:0000287(magnesium ion binding),GO:0004721(phosphoprotein phosphatase activity),GO:0030145(manganese ion binding),GO:0003824(catalytic activity)
PB.84144.1	GO:0006355(regulation of transcription, DNA-templated)	-	GO:0003700(transcription factor activity, sequence-specific DNA binding)
PB.22920.1	-	GO:0016020(membrane)	GO:0004129(cytochrome-c oxidase activity),GO:0005507(copper ion binding)
PB.38166.1	GO:0008152(metabolic process)	-	GO:0008484(sulfuric ester hydrolase activity)
PB.104532.1	GO:0006810(transport)	GO:0016020(membrane),GO:0016021(integral component of membrane)	-
PB.27841.1	GO:0001558(regulation of cell growth)	GO:0005576(extracellular region)	GO:0005515(protein binding),GO:0005520(insulin-like growth factor binding)
PB.83647.1	GO:0006468(protein phosphorylation)	-	GO:0005515(protein binding),GO:0004672(protein kinase activity)
PB.41900.2	GO:0006412(translation)	GO:0005840(ribosome)	GO:0003735(structural constituent of ribosome)
PB.119557.2	-	-	GO:0005515(protein binding)
PB.62220.1	-	GO:0016021(integral component of membrane)	-
PB.54362.2	-	-	GO:0003824(catalytic activity),GO:0035091(phosphatidylinositol binding)
PB.106505.1	-	-	GO:0005201(extracellular matrix structural constituent)
PB.25399.2	GO:0006508(proteolysis)	-	GO:0004181(metallocarboxypeptidase activity),GO:0008270(zinc ion binding)
PB.52372.10	GO:0055114(oxidation-reduction process)	-	GO:0005506(iron ion binding),GO:0016705(oxidoreductase activity, acting on paired donors, with incorporation or reduction of molecular oxygen),GO:0020037(heme binding)
PB.53703.1	-	GO:0005576(extracellular region),GO:0005615(extracellular space)	GO:0004866(endopeptidase inhibitor activity)
PB.19375.1	-	-	GO:0003723(RNA binding)
PB.82009.1	-	GO:0005576(extracellular region),GO:0005615(extracellular space)	GO:0004866(endopeptidase inhibitor activity)
PB.98379.1	-	-	GO:0042578(phosphoric ester hydrolase activity)
PB.1164.3	GO:0006412(translation)	GO:0005622(intracellular),GO:0005840(ribosome)	GO:0003735(structural constituent of ribosome)
PB.114433.1	GO:0030833(regulation of actin filament polymerization),GO:0034314(Arp2/3 complex-mediated actin nucleation)	GO:0005885(Arp2/3 protein complex),GO:0015629(actin cytoskeleton)	-
PB.89843.1	GO:0055114(oxidation-reduction process)	-	GO:0016627(oxidoreductase activity, acting on the CH-CH group of donors),GO:0050660(flavin adenine dinucleotide binding)
PB.91177.3	GO:0006468(protein phosphorylation)	-	GO:0005515(protein binding),GO:0004672(protein kinase activity),GO:0005524(ATP binding)
PB.73975.2	GO:0007276(gamete generation)	-	-
PB.9085.3	-	-	GO:0045145(single-stranded DNA 5'-3' exodeoxyribonuclease activity)
PB.111367.1	GO:0006094(gluconeogenesis)	-	GO:0004611(phosphoenolpyruvate carboxykinase activity)
PB.107805.1	-	-	GO:0003676(nucleic acid binding)
PB.33585.6	GO:0016485(protein processing)	GO:0016021(integral component of membrane)	GO:0004190(aspartic-type endopeptidase activity)
PB.41567.2	GO:0009231(riboflavin biosynthetic process)	-	GO:0008531(riboflavin kinase activity)
PB.62752.1	GO:0016226(iron-sulfur cluster assembly)	-	GO:0005506(iron ion binding),GO:0051536(iron-sulfur cluster binding)
PB.15161.1	-	-	GO:0042578(phosphoric ester hydrolase activity)
PB.73961.5	GO:0007276(gamete generation)	-	-
PB.48023.1	GO:0009060(aerobic respiration),GO:0055114(oxidation-reduction process)	GO:0016021(integral component of membrane)	GO:0004129(cytochrome-c oxidase activity),GO:0005506(iron ion binding),GO:0009055(electron carrier activity),GO:0020037(heme binding)
PB.66806.1	-	-	GO:0008168(methyltransferase activity)
PB.67611.4	-	GO:0016459(myosin complex)	GO:0003774(motor activity),GO:0005524(ATP binding)
PB.117095.1	GO:0006811(ion transport),GO:0055085(transmembrane transport)	GO:0016020(membrane)	GO:0005216(ion channel activity)
PB.114193.1	-	-	GO:0005515(protein binding)
PB.30032.1	GO:0015031(protein transport)	GO:0016021(integral component of membrane)	-
PB.30191.1	-	-	GO:0005515(protein binding)
PB.1907.5	GO:0009229(thiamine diphosphate biosynthetic process)	-	GO:0030975(thiamine binding)
PB.65853.1	-	GO:0016020(membrane)	GO:0015002(heme-copper terminal oxidase activity)
PB.107012.1	-	-	GO:0003676(nucleic acid binding)
PB.93462.1	-	-	GO:0008289(lipid binding)
PB.49412.4	GO:0006955(immune response)	-	GO:0005044(scavenger receptor activity),GO:0030247(polysaccharide binding)
PB.33599.1	GO:0008033(tRNA processing),GO:0055114(oxidation-reduction process)	-	GO:0017150(tRNA dihydrouridine synthase activity),GO:0050660(flavin adenine dinucleotide binding)
PB.14292.1	GO:0055114(oxidation-reduction process)	-	GO:0005506(iron ion binding),GO:0016705(oxidoreductase activity, acting on paired donors, with incorporation or reduction of molecular oxygen),GO:0020037(heme binding)
PB.108499.1	-	-	GO:0008237(metallopeptidase activity),GO:0008270(zinc ion binding)
PB.85366.1	-	GO:0016459(myosin complex)	GO:0003774(motor activity),GO:0005524(ATP binding)
PB.12837.1	GO:0006468(protein phosphorylation)	-	GO:0004672(protein kinase activity)
PB.117377.1	-	-	GO:0005509(calcium ion binding)
PB.22987.1	GO:0006629(lipid metabolic process)	-	-
PB.46047.5	-	-	GO:0005525(GTP binding)
PB.31318.1	GO:0006468(protein phosphorylation)	-	GO:0004672(protein kinase activity),GO:0005524(ATP binding)
PB.4186.1	-	GO:0016020(membrane)	-
PB.57240.1	GO:0019058(viral life cycle)	GO:0019031(viral envelope)	-
PB.76233.1	-	-	GO:0003676(nucleic acid binding)
PB.47314.1	GO:0006351(transcription, DNA-templated)	-	-
PB.21266.1	GO:0006457(protein folding),GO:0006950(response to stress)	-	GO:0005524(ATP binding),GO:0051082(unfolded protein binding)
PB.57052.1	-	-	GO:0005515(protein binding)
PB.87472.1	-	GO:0016459(myosin complex)	GO:0003774(motor activity),GO:0005524(ATP binding)
PB.31625.1	GO:0055085(transmembrane transport)	GO:0016021(integral component of membrane)	GO:0022857(transmembrane transporter activity)
PB.105620.1	-	-	GO:0016787(hydrolase activity)
PB.97317.2	GO:0006412(translation)	GO:0005622(intracellular),GO:0005840(ribosome)	GO:0003735(structural constituent of ribosome)
PB.118422.2	-	-	GO:0005524(ATP binding)
PB.89516.1	GO:0006260(DNA replication),GO:0006355(regulation of transcription, DNA-templated)	GO:0005634(nucleus)	GO:0003700(transcription factor activity, sequence-specific DNA binding)
PB.92453.1	GO:0006355(regulation of transcription, DNA-templated)	GO:0005634(nucleus)	GO:0003677(DNA binding)
PB.90863.1	-	-	GO:0003676(nucleic acid binding)
PB.116940.1	GO:0006355(regulation of transcription, DNA-templated)	GO:0005634(nucleus)	GO:0003700(transcription factor activity, sequence-specific DNA binding),GO:0008270(zinc ion binding),GO:0043565(sequence-specific DNA binding)
PB.114923.2	-	GO:0016021(integral component of membrane)	-
PB.102779.1	GO:0005975(carbohydrate metabolic process)	-	GO:0004553(hydrolase activity, hydrolyzing O-glycosyl compounds)
PB.91632.1	GO:0008152(metabolic process)	-	GO:0016746(transferase activity, transferring acyl groups)
PB.94486.1	-	-	GO:0008641(small protein activating enzyme activity)
PB.76681.1	GO:0006289(nucleotide-excision repair),GO:0043161(proteasome-mediated ubiquitin-dependent protein catabolic process)	-	GO:0003684(damaged DNA binding)
PB.60568.1	-	GO:0005622(intracellular)	GO:0008270(zinc ion binding),GO:0005515(protein binding)
PB.92443.1	-	-	GO:0003677(DNA binding),GO:0005524(ATP binding),GO:0016787(hydrolase activity)
PB.67691.1	-	GO:0016459(myosin complex)	GO:0003774(motor activity),GO:0005524(ATP binding)
PB.87867.1	-	GO:0005882(intermediate filament)	GO:0005198(structural molecule activity)
PB.99897.1	GO:0030866(cortical actin cytoskeleton organization)	GO:0005856(cytoskeleton)	GO:0003779(actin binding),GO:0005198(structural molecule activity),GO:0008092(cytoskeletal protein binding)
PB.95090.1	GO:0006468(protein phosphorylation)	-	GO:0004674(protein serine/threonine kinase activity),GO:0005524(ATP binding)
PB.30219.2	GO:0006355(regulation of transcription, DNA-templated),GO:0043401(steroid hormone mediated signaling pathway)	GO:0005634(nucleus)	GO:0003700(transcription factor activity, sequence-specific DNA binding),GO:0008270(zinc ion binding),GO:0043565(sequence-specific DNA binding)
PB.94830.2	-	GO:0016021(integral component of membrane)	GO:0008146(sulfotransferase activity)
PB.80894.1	GO:0006313(transposition, DNA-mediated),GO:0015074(DNA integration)	-	GO:0003677(DNA binding)
PB.48601.1	GO:2001256(regulation of store-operated calcium entry)	GO:0030176(integral component of endoplasmic reticulum membrane)	-
PB.51691.2	GO:0016192(vesicle-mediated transport)	GO:0016021(integral component of membrane)	-
PB.118233.1	-	GO:0005576(extracellular region)	GO:0005179(hormone activity)
PB.70395.1	-	-	GO:0005515(protein binding)
PB.111794.1	-	-	GO:0008270(zinc ion binding)
PB.51130.2	GO:0009058(biosynthetic process)	-	GO:0016740(transferase activity)
PB.7987.21	GO:0006412(translation)	GO:0005622(intracellular),GO:0005840(ribosome)	GO:0003735(structural constituent of ribosome)
PB.10107.1	GO:0006355(regulation of transcription, DNA-templated)	-	GO:0003700(transcription factor activity, sequence-specific DNA binding)
PB.70434.1	-	GO:0016021(integral component of membrane)	GO:0004867(serine-type endopeptidase inhibitor activity)
PB.48615.2	GO:0055085(transmembrane transport)	GO:0016021(integral component of membrane)	GO:0022857(transmembrane transporter activity)
PB.80010.1	-	-	GO:0008270(zinc ion binding)
PB.28318.2	GO:0007165(signal transduction),GO:0030168(platelet activation),GO:0051258(protein polymerization)	GO:0005577(fibrinogen complex)	GO:0005102(receptor binding),GO:0030674(protein binding, bridging)
PB.83776.1	GO:0006810(transport),GO:0006313(transposition, DNA-mediated),GO:0015074(DNA integration)	GO:0016020(membrane)	GO:0005215(transporter activity),GO:0003677(DNA binding)
PB.110366.1	-	-	GO:0008146(sulfotransferase activity)
PB.27669.1	-	-	GO:0005509(calcium ion binding)
PB.32925.1	GO:0016567(protein ubiquitination)	-	-
PB.67684.1	-	GO:0016459(myosin complex)	GO:0003774(motor activity),GO:0005524(ATP binding)
PB.27728.4	GO:0006468(protein phosphorylation)	GO:0016020(membrane)	GO:0005026(transforming growth factor beta receptor activity, type II),GO:0005524(ATP binding),GO:0046872(metal ion binding),GO:0004672(protein kinase activity)
PB.90708.1	-	GO:0005615(extracellular space)	-
PB.115093.1	GO:0006508(proteolysis)	-	GO:0004222(metalloendopeptidase activity)
PB.34814.1	-	-	GO:0004869(cysteine-type endopeptidase inhibitor activity)
PB.44899.1	-	-	GO:0008237(metallopeptidase activity),GO:0008270(zinc ion binding)
PB.103977.1	GO:0006810(transport)	GO:0016021(integral component of membrane)	-
PB.86923.1	-	-	GO:0003677(DNA binding)
PB.26274.1	GO:0046854(phosphatidylinositol phosphorylation)	-	-
PB.3490.1	-	-	GO:0005509(calcium ion binding),GO:0005544(calcium-dependent phospholipid binding)
PB.77064.1	GO:0006355(regulation of transcription, DNA-templated)	GO:0005634(nucleus)	GO:0003700(transcription factor activity, sequence-specific DNA binding),GO:0008270(zinc ion binding),GO:0043565(sequence-specific DNA binding)
PB.59816.1	GO:0006887(exocytosis)	GO:0000145(exocyst)	-
PB.25454.1	GO:0006508(proteolysis)	-	GO:0004252(serine-type endopeptidase activity)
PB.40540.1	-	-	GO:0016787(hydrolase activity)
PB.73464.1	-	-	GO:0016301(kinase activity),GO:0016772(transferase activity, transferring phosphorus-containing groups)
PB.13688.1	GO:0006355(regulation of transcription, DNA-templated)	-	GO:0003700(transcription factor activity, sequence-specific DNA binding)
PB.30462.1	GO:0006633(fatty acid biosynthetic process)	-	GO:0005515(protein binding),GO:0004315(3-oxoacyl-[acyl-carrier-protein] synthase activity)
PB.117564.2	-	-	GO:0005515(protein binding)
PB.119703.1	GO:0006468(protein phosphorylation)	-	GO:0004672(protein kinase activity),GO:0005524(ATP binding)
PB.19113.1	GO:0006457(protein folding),GO:0006950(response to stress)	-	GO:0005524(ATP binding),GO:0051082(unfolded protein binding)
PB.115997.1	-	-	GO:0005515(protein binding)
PB.87727.1	-	GO:0016459(myosin complex)	GO:0003774(motor activity),GO:0005524(ATP binding)
PB.3149.2	GO:0006508(proteolysis)	-	GO:0004181(metallocarboxypeptidase activity),GO:0008270(zinc ion binding)
PB.22862.1	-	-	GO:0003924(GTPase activity),GO:0005525(GTP binding)
PB.46574.5	-	-	GO:0016787(hydrolase activity)
PB.34469.1	GO:0032259(methylation)	-	GO:0008168(methyltransferase activity)
PB.26816.1	-	-	GO:0005515(protein binding)
PB.89435.1	GO:0032218(riboflavin transport)	GO:0005887(integral component of plasma membrane)	GO:0032217(riboflavin transporter activity)
PB.1287.1	-	-	GO:0005515(protein binding)
PB.19103.1	GO:0006457(protein folding),GO:0006950(response to stress)	-	GO:0005524(ATP binding),GO:0051082(unfolded protein binding)
PB.45454.2	-	-	GO:0005515(protein binding)
PB.93510.5	-	-	GO:0016301(kinase activity),GO:0016772(transferase activity, transferring phosphorus-containing groups)
PB.58795.1	GO:0007264(small GTPase mediated signal transduction)	-	GO:0005085(guanyl-nucleotide exchange factor activity)
PB.28171.2	GO:0006096(glycolytic process)	-	GO:0000287(magnesium ion binding),GO:0004743(pyruvate kinase activity),GO:0030955(potassium ion binding)
PB.23168.1	-	-	GO:0004867(serine-type endopeptidase inhibitor activity)
PB.38575.1	-	-	GO:0005515(protein binding)
PB.103187.1	-	GO:0016021(integral component of membrane)	-
PB.86659.1	GO:0006996(organelle organization),GO:0016567(protein ubiquitination)	-	GO:0004842(ubiquitin-protein transferase activity)
PB.70824.1	-	-	GO:0005388(calcium-transporting ATPase activity)
PB.101402.1	GO:0005975(carbohydrate metabolic process)	-	-
PB.41311.4	-	GO:0016020(membrane)	GO:0016757(transferase activity, transferring glycosyl groups)
PB.53833.1	-	-	GO:0016301(kinase activity),GO:0016772(transferase activity, transferring phosphorus-containing groups)
PB.83889.1	GO:0006810(transport),GO:0055085(transmembrane transport)	GO:0016020(membrane)	-
PB.36437.1	GO:0006388(tRNA splicing, via endonucleolytic cleavage and ligation)	-	GO:0000213(tRNA-intron endonuclease activity)
PB.97279.1	-	-	GO:0003677(DNA binding)
PB.41323.2	-	-	GO:0003677(DNA binding)
PB.37021.1	GO:0007601(visual perception)	-	GO:0004114(3',5'-cyclic-nucleotide phosphodiesterase activity),GO:0030553(cGMP binding)
PB.23741.1	GO:0045892(negative regulation of transcription, DNA-templated)	GO:0005634(nucleus)	-
PB.27714.4	GO:0030001(metal ion transport),GO:0055085(transmembrane transport)	GO:0016020(membrane)	GO:0046873(metal ion transmembrane transporter activity)
PB.96528.1	GO:0007186(G-protein coupled receptor signaling pathway)	GO:0016021(integral component of membrane)	GO:0004930(G-protein coupled receptor activity)
PB.51665.1	-	GO:0016020(membrane)	GO:0009055(electron carrier activity),GO:0016491(oxidoreductase activity)
PB.33611.2	GO:0055114(oxidation-reduction process)	-	GO:0005506(iron ion binding),GO:0016705(oxidoreductase activity, acting on paired donors, with incorporation or reduction of molecular oxygen),GO:0020037(heme binding)
PB.8314.5	-	-	GO:0003924(GTPase activity)
PB.87244.2	-	-	GO:0005509(calcium ion binding)
PB.26776.3	GO:0006468(protein phosphorylation)	-	GO:0004672(protein kinase activity),GO:0005524(ATP binding)
PB.108928.1	-	-	GO:0003677(DNA binding)
PB.44263.1	GO:0006164(purine nucleotide biosynthetic process),GO:0006412(translation)	GO:0005840(ribosome)	GO:0004019(adenylosuccinate synthase activity),GO:0005525(GTP binding),GO:0003735(structural constituent of ribosome)
PB.8333.9	-	-	GO:0046872(metal ion binding)
PB.91362.1	-	-	GO:0016301(kinase activity),GO:0016772(transferase activity, transferring phosphorus-containing groups)
PB.116790.1	-	-	GO:0005525(GTP binding)
PB.37529.2	GO:0006974(cellular response to DNA damage stimulus),GO:0007049(cell cycle),GO:0048478(replication fork protection)	GO:0005634(nucleus)	-
PB.41218.1	GO:0006413(translational initiation)	GO:0005737(cytoplasm)	GO:0003723(RNA binding),GO:0003743(translation initiation factor activity)
PB.109330.3	-	GO:0005622(intracellular)	GO:0008270(zinc ion binding)
PB.106341.1	-	-	GO:0005509(calcium ion binding)
PB.13251.2	-	GO:0016020(membrane)	-
PB.51746.1	-	-	GO:0005515(protein binding)
PB.104508.1	GO:0006820(anion transport)	GO:0016021(integral component of membrane)	GO:0008509(anion transmembrane transporter activity)
PB.1357.2	GO:0015672(monovalent inorganic cation transport)	GO:0016020(membrane)	GO:0005261(cation channel activity)
PB.261.1	GO:0007186(G-protein coupled receptor signaling pathway)	-	GO:0003924(GTPase activity),GO:0004871(signal transducer activity),GO:0019001(guanyl nucleotide binding),GO:0031683(G-protein beta/gamma-subunit complex binding)
PB.90222.7	GO:0006094(gluconeogenesis),GO:0006096(glycolytic process)	-	GO:0004347(glucose-6-phosphate isomerase activity)
PB.51898.3	GO:0006487(protein N-linked glycosylation)	GO:0008250(oligosaccharyltransferase complex),GO:0016021(integral component of membrane)	-
PB.109759.2	GO:0006468(protein phosphorylation)	-	GO:0004672(protein kinase activity),GO:0005524(ATP binding)
PB.101244.1	-	-	GO:0003723(RNA binding)
PB.119387.1	-	GO:0005856(cytoskeleton)	-
PB.31559.2	-	GO:0005634(nucleus)	-
PB.15414.1	-	GO:0005622(intracellular)	GO:0008270(zinc ion binding)
PB.48876.1	-	-	GO:0005515(protein binding)
PB.23140.1	-	-	GO:0003924(GTPase activity),GO:0005525(GTP binding)
PB.76317.5	GO:0006470(protein dephosphorylation)	-	GO:0004725(protein tyrosine phosphatase activity)
PB.41754.1	GO:0006468(protein phosphorylation)	-	GO:0004672(protein kinase activity),GO:0005524(ATP binding)
PB.49225.1	GO:0055114(oxidation-reduction process)	-	GO:0008168(methyltransferase activity),GO:0016706(oxidoreductase activity, acting on paired donors, with incorporation or reduction of molecular oxygen, 2-oxoglutarate as one donor, and incorporation of one atom each of oxygen into both donors)
PB.16742.1	-	-	GO:0003676(nucleic acid binding),GO:0005524(ATP binding)
PB.116869.4	-	-	GO:0005515(protein binding)
PB.27819.1	GO:0006508(proteolysis)	GO:0016020(membrane)	GO:0005515(protein binding),GO:0004252(serine-type endopeptidase activity)
PB.75094.1	GO:0006355(regulation of transcription, DNA-templated)	-	GO:0003700(transcription factor activity, sequence-specific DNA binding)
PB.84143.1	GO:0006355(regulation of transcription, DNA-templated)	-	GO:0003700(transcription factor activity, sequence-specific DNA binding)
PB.16236.1	-	-	GO:0016787(hydrolase activity)
PB.46221.1	GO:0006508(proteolysis)	-	GO:0004185(serine-type carboxypeptidase activity)
PB.104104.1	-	-	GO:0003677(DNA binding)
PB.33691.1	-	-	GO:0003924(GTPase activity)
PB.17323.1	-	-	GO:0005524(ATP binding)
PB.36088.1	GO:0006468(protein phosphorylation)	-	GO:0004672(protein kinase activity),GO:0005524(ATP binding)
PB.103189.1	-	-	GO:0005515(protein binding)
PB.33943.1	-	-	GO:0005509(calcium ion binding),GO:0005544(calcium-dependent phospholipid binding)
PB.100588.2	-	-	GO:0005524(ATP binding)
PB.35203.1	-	-	GO:0016491(oxidoreductase activity)
PB.17424.1	-	-	GO:0017134(fibroblast growth factor binding)
PB.19851.1	-	-	GO:0003924(GTPase activity),GO:0005525(GTP binding)
PB.10814.2	-	-	GO:0003924(GTPase activity),GO:0005525(GTP binding)
PB.47719.1	GO:0006526(arginine biosynthetic process)	-	GO:0004055(argininosuccinate synthase activity),GO:0005524(ATP binding)
PB.110808.1	GO:0007264(small GTPase mediated signal transduction)	-	GO:0005085(guanyl-nucleotide exchange factor activity)
PB.35264.1	-	-	GO:0005525(GTP binding)
PB.53906.1	-	GO:0016459(myosin complex)	GO:0003774(motor activity)
PB.15135.2	GO:0006355(regulation of transcription, DNA-templated),GO:0043401(steroid hormone mediated signaling pathway)	GO:0005634(nucleus)	GO:0003700(transcription factor activity, sequence-specific DNA binding),GO:0008270(zinc ion binding),GO:0043565(sequence-specific DNA binding)
PB.47557.3	-	GO:0016021(integral component of membrane)	-
PB.84797.1	GO:0007165(signal transduction),GO:0030168(platelet activation),GO:0051258(protein polymerization)	GO:0005577(fibrinogen complex)	GO:0005102(receptor binding),GO:0030674(protein binding, bridging)
PB.16244.1	GO:0043087(regulation of GTPase activity)	-	-
PB.85494.19	GO:0006468(protein phosphorylation)	-	GO:0004672(protein kinase activity),GO:0005524(ATP binding)
PB.41955.1	GO:0046488(phosphatidylinositol metabolic process)	-	GO:0016307(phosphatidylinositol phosphate kinase activity)
PB.80523.1	-	-	GO:0005515(protein binding)
PB.15129.1	-	-	GO:0005096(GTPase activator activity)
PB.115150.1	-	-	GO:0005507(copper ion binding)
PB.88917.1	GO:0006508(proteolysis)	-	GO:0004181(metallocarboxypeptidase activity),GO:0008270(zinc ion binding)
PB.90138.1	-	-	GO:0005201(extracellular matrix structural constituent)
PB.107844.3	-	-	GO:0005515(protein binding)
PB.49179.2	GO:0006886(intracellular protein transport),GO:0006955(immune response),GO:0019882(antigen processing and presentation)	GO:0016020(membrane)	GO:0042289(MHC class II protein binding)
PB.56092.1	-	-	GO:0005509(calcium ion binding),GO:0005544(calcium-dependent phospholipid binding)
PB.1359.2	GO:0015672(monovalent inorganic cation transport)	GO:0016020(membrane)	GO:0005261(cation channel activity)
PB.50912.2	-	GO:0005576(extracellular region),GO:0005615(extracellular space)	GO:0004866(endopeptidase inhibitor activity)
PB.31278.3	-	-	GO:0042162(telomeric DNA binding),GO:0042803(protein homodimerization activity)
PB.110827.10	-	-	GO:0003676(nucleic acid binding)
PB.21306.1	-	GO:0005777(peroxisome)	-
PB.54855.1	-	GO:0016459(myosin complex)	GO:0003774(motor activity)
PB.106150.1	GO:0005975(carbohydrate metabolic process)	-	GO:0003824(catalytic activity)
PB.41840.2	-	-	GO:0003676(nucleic acid binding)
PB.83271.1	GO:0007064(mitotic sister chromatid cohesion)	-	-
PB.90142.1	-	-	GO:0003676(nucleic acid binding)
PB.17382.1	-	GO:0016459(myosin complex)	GO:0003774(motor activity),GO:0005524(ATP binding)
PB.75014.1	GO:0007156(homophilic cell adhesion via plasma membrane adhesion molecules)	GO:0016020(membrane)	GO:0005509(calcium ion binding)
PB.9827.1	GO:0006355(regulation of transcription, DNA-templated)	GO:0005634(nucleus)	GO:0005524(ATP binding)
PB.98997.2	-	GO:0016020(membrane)	GO:0016757(transferase activity, transferring glycosyl groups)
PB.14231.1	-	GO:0016012(sarcoglycan complex),GO:0016021(integral component of membrane)	-
PB.21085.1	-	-	GO:0016301(kinase activity),GO:0016772(transferase activity, transferring phosphorus-containing groups)
PB.33088.1	GO:0007186(G-protein coupled receptor signaling pathway)	GO:0016021(integral component of membrane)	GO:0004930(G-protein coupled receptor activity)
PB.50935.1	-	-	GO:0003676(nucleic acid binding)
PB.73920.1	-	-	GO:0005515(protein binding)
PB.80865.1	GO:0006508(proteolysis)	-	GO:0008236(serine-type peptidase activity)
PB.85168.1	GO:0008152(metabolic process)	-	GO:0016746(transferase activity, transferring acyl groups)
PB.77993.1	GO:0006879(cellular iron ion homeostasis)	-	GO:0008199(ferric iron binding)
PB.13129.2	-	-	GO:0005515(protein binding)
PB.95901.1	-	-	GO:0005509(calcium ion binding)
PB.112080.1	-	-	GO:0005515(protein binding)
PB.107985.1	-	GO:0005882(intermediate filament)	GO:0005198(structural molecule activity)
PB.115167.1	GO:0045454(cell redox homeostasis)	-	-
PB.80424.1	-	GO:0005882(intermediate filament)	GO:0005198(structural molecule activity)
PB.29952.1	-	-	GO:0016301(kinase activity),GO:0016772(transferase activity, transferring phosphorus-containing groups)
PB.3672.2	GO:0006629(lipid metabolic process)	-	GO:0008374(O-acyltransferase activity)
PB.106202.1	GO:0006820(anion transport)	GO:0016021(integral component of membrane)	GO:0008509(anion transmembrane transporter activity)
PB.7998.1	GO:0006412(translation)	GO:0005622(intracellular),GO:0005840(ribosome)	GO:0003735(structural constituent of ribosome)
PB.21265.2	-	-	GO:0008134(transcription factor binding),GO:0042803(protein homodimerization activity),GO:0070840(dynein complex binding)
PB.86391.1	-	-	GO:0016301(kinase activity),GO:0016772(transferase activity, transferring phosphorus-containing groups)
PB.58494.6	-	-	GO:0020037(heme binding)
PB.64502.1	-	GO:0016021(integral component of membrane)	-
PB.17053.1	-	-	GO:0005515(protein binding)
PB.39867.2	-	GO:0005576(extracellular region)	GO:0008168(methyltransferase activity),GO:0005125(cytokine activity)
PB.73445.1	GO:0008152(metabolic process)	-	GO:0016301(kinase activity),GO:0016772(transferase activity, transferring phosphorus-containing groups),GO:0016746(transferase activity, transferring acyl groups)
PB.32061.1	GO:0006397(mRNA processing)	GO:0005634(nucleus),GO:0005737(cytoplasm)	GO:0003723(RNA binding)
PB.17772.2	GO:0006810(transport),GO:0030001(metal ion transport),GO:0055085(transmembrane transport)	GO:0016021(integral component of membrane),GO:0016020(membrane)	GO:0046873(metal ion transmembrane transporter activity)
PB.19594.1	GO:0006511(ubiquitin-dependent protein catabolic process)	-	GO:0031625(ubiquitin protein ligase binding)
PB.73412.20	-	-	GO:0003676(nucleic acid binding)
PB.48429.6	GO:0008152(metabolic process)	-	GO:0003824(catalytic activity)
PB.5277.11	GO:0007264(small GTPase mediated signal transduction)	-	GO:0005092(GDP-dissociation inhibitor activity)
PB.39545.2	-	GO:0016021(integral component of membrane)	GO:0003723(RNA binding),GO:0033897(ribonuclease T2 activity)
PB.101191.1	-	-	GO:0016301(kinase activity),GO:0016772(transferase activity, transferring phosphorus-containing groups)
PB.11188.3	-	GO:0016020(membrane)	GO:0015002(heme-copper terminal oxidase activity)
PB.95915.4	GO:0006468(protein phosphorylation)	-	GO:0004672(protein kinase activity),GO:0005524(ATP binding),GO:0005515(protein binding)
PB.47230.1	GO:0006096(glycolytic process)	-	GO:0004332(fructose-bisphosphate aldolase activity)
PB.71838.3	-	-	GO:0005515(protein binding)
PB.77351.8	-	-	GO:0005515(protein binding)
PB.23766.1	GO:0007186(G-protein coupled receptor signaling pathway)	GO:0016021(integral component of membrane)	GO:0004930(G-protein coupled receptor activity)
PB.45709.2	-	GO:0016021(integral component of membrane)	-
PB.29664.1	-	-	GO:0003824(catalytic activity)
PB.114406.1	-	-	GO:0005524(ATP binding)
PB.67985.1	-	-	GO:0004129(cytochrome-c oxidase activity)
PB.89667.1	GO:0055114(oxidation-reduction process)	-	GO:0016620(oxidoreductase activity, acting on the aldehyde or oxo group of donors, NAD or NADP as acceptor)
PB.10716.1	-	-	GO:0005515(protein binding)
PB.7188.1	GO:0006506(GPI anchor biosynthetic process)	GO:0016021(integral component of membrane)	GO:0016758(transferase activity, transferring hexosyl groups)
PB.93491.1	-	-	GO:0003676(nucleic acid binding)
PB.1131.1	-	-	GO:0016301(kinase activity),GO:0016772(transferase activity, transferring phosphorus-containing groups)
PB.117795.3	-	-	GO:0005515(protein binding)
PB.82415.1	-	-	GO:0005515(protein binding)
PB.39559.1	GO:0043039(tRNA aminoacylation)	-	GO:0005524(ATP binding),GO:0016876(ligase activity, forming aminoacyl-tRNA and related compounds)
PB.104450.1	GO:0055114(oxidation-reduction process)	GO:0016020(membrane)	-
PB.39926.1	GO:0006470(protein dephosphorylation)	-	GO:0004725(protein tyrosine phosphatase activity)
PB.69781.1	GO:0006508(proteolysis)	-	GO:0004252(serine-type endopeptidase activity)
PB.95597.2	-	-	GO:0005515(protein binding)
PB.94309.1	GO:0009966(regulation of signal transduction)	GO:0005737(cytoplasm),GO:0016020(membrane)	GO:0005515(protein binding)
PB.21164.1	-	-	GO:0016301(kinase activity),GO:0016772(transferase activity, transferring phosphorus-containing groups)
PB.417.2	-	-	GO:0005509(calcium ion binding)
PB.68191.1	GO:0006511(ubiquitin-dependent protein catabolic process),GO:0016567(protein ubiquitination)	GO:0000151(ubiquitin ligase complex)	GO:0034450(ubiquitin-ubiquitin ligase activity)
PB.13427.3	GO:0055085(transmembrane transport)	GO:0016021(integral component of membrane)	GO:0022857(transmembrane transporter activity)
PB.9001.2	-	GO:0016020(membrane)	GO:0005525(GTP binding)
PB.116300.2	-	-	GO:0005515(protein binding)
PB.117959.1	-	GO:0016021(integral component of membrane)	GO:0004252(serine-type endopeptidase activity)
PB.22369.1	-	-	GO:0016787(hydrolase activity)
PB.38271.1	GO:0045892(negative regulation of transcription, DNA-templated)	GO:0005634(nucleus)	-
PB.8583.1	-	GO:0016020(membrane)	GO:0009055(electron carrier activity),GO:0016491(oxidoreductase activity)
PB.119632.2	-	-	GO:0035091(phosphatidylinositol binding)
PB.4837.1	GO:0006813(potassium ion transport),GO:0006814(sodium ion transport)	GO:0005890(sodium:potassium-exchanging ATPase complex)	-
PB.76887.1	GO:0006457(protein folding),GO:0006950(response to stress)	-	GO:0005524(ATP binding),GO:0051082(unfolded protein binding)
PB.89021.2	GO:0002098(tRNA wobble uridine modification),GO:0006355(regulation of transcription, DNA-templated)	GO:0033588(Elongator holoenzyme complex)	-
PB.107566.2	GO:0055114(oxidation-reduction process)	-	GO:0008168(methyltransferase activity),GO:0016706(oxidoreductase activity, acting on paired donors, with incorporation or reduction of molecular oxygen, 2-oxoglutarate as one donor, and incorporation of one atom each of oxygen into both donors)
PB.49585.1	GO:0055114(oxidation-reduction process)	-	GO:0008168(methyltransferase activity),GO:0016706(oxidoreductase activity, acting on paired donors, with incorporation or reduction of molecular oxygen, 2-oxoglutarate as one donor, and incorporation of one atom each of oxygen into both donors)
PB.41063.2	-	-	GO:0008233(peptidase activity)
PB.95326.1	-	-	GO:0016301(kinase activity),GO:0016772(transferase activity, transferring phosphorus-containing groups)
PB.21156.1	-	-	GO:0016301(kinase activity),GO:0016772(transferase activity, transferring phosphorus-containing groups)
PB.9327.1	GO:0006508(proteolysis)	-	GO:0008234(cysteine-type peptidase activity)
PB.97020.2	GO:0016311(dephosphorylation)	-	GO:0008138(protein tyrosine/serine/threonine phosphatase activity)
PB.111873.2	GO:0030212(hyaluronan metabolic process)	-	GO:0004867(serine-type endopeptidase inhibitor activity)
PB.18940.1	GO:0006891(intra-Golgi vesicle-mediated transport)	GO:0030173(integral component of Golgi membrane)	-
PB.62523.2	GO:0007010(cytoskeleton organization)	-	GO:0003779(actin binding)
PB.117143.1	GO:0018279(protein N-linked glycosylation via asparagine)	GO:0005789(endoplasmic reticulum membrane)	-
PB.55340.1	GO:0055085(transmembrane transport)	GO:0016021(integral component of membrane)	GO:0022857(transmembrane transporter activity)
PB.102713.1	-	-	GO:0005524(ATP binding)
PB.100677.2	-	-	GO:0005515(protein binding)
PB.6211.1	-	-	GO:0005515(protein binding)
PB.107510.1	-	-	GO:0005212(structural constituent of eye lens)
PB.49591.1	GO:0006313(transposition, DNA-mediated),GO:0015074(DNA integration)	-	GO:0003677(DNA binding)
PB.27430.1	-	-	GO:0005515(protein binding)
PB.117945.1	GO:0042254(ribosome biogenesis)	GO:0005622(intracellular)	-
PB.88080.1	-	-	GO:0051087(chaperone binding)
PB.100399.1	GO:0006383(transcription from RNA polymerase III promoter)	GO:0005666(DNA-directed RNA polymerase III complex)	-
PB.28808.1	GO:0006094(gluconeogenesis),GO:0006096(glycolytic process)	-	GO:0004347(glucose-6-phosphate isomerase activity)
PB.57215.1	-	-	GO:0008483(transaminase activity),GO:0030170(pyridoxal phosphate binding)
PB.36210.1	-	GO:0005737(cytoplasm),GO:0005852(eukaryotic translation initiation factor 3 complex)	GO:0003743(translation initiation factor activity)
PB.83780.1	GO:0006313(transposition, DNA-mediated),GO:0015074(DNA integration)	-	GO:0003677(DNA binding)
PB.98209.1	GO:0055085(transmembrane transport)	GO:0016021(integral component of membrane)	GO:0022857(transmembrane transporter activity)
PB.103049.1	-	-	GO:0005515(protein binding)
PB.14457.1	-	-	GO:0005515(protein binding)
PB.18936.1	-	-	GO:0071949(FAD binding)
PB.4912.1	-	-	GO:0005525(GTP binding)
PB.94972.1	GO:0006468(protein phosphorylation)	-	GO:0005515(protein binding),GO:0004672(protein kinase activity)
PB.39110.1	GO:0051603(proteolysis involved in cellular protein catabolic process),GO:0006511(ubiquitin-dependent protein catabolic process)	GO:0005839(proteasome core complex),GO:0019773(proteasome core complex, alpha-subunit complex)	GO:0004298(threonine-type endopeptidase activity),GO:0004175(endopeptidase activity)
PB.35107.1	-	-	GO:0005509(calcium ion binding),GO:0005544(calcium-dependent phospholipid binding)
PB.114386.1	GO:0008152(metabolic process),GO:0055114(oxidation-reduction process)	-	GO:0016491(oxidoreductase activity)
PB.87599.1	GO:0006468(protein phosphorylation)	-	GO:0004672(protein kinase activity)
PB.35016.3	GO:0006355(regulation of transcription, DNA-templated)	-	GO:0003677(DNA binding)
PB.93379.5	-	-	GO:0003993(acid phosphatase activity)
PB.25807.1	GO:0055114(oxidation-reduction process)	-	GO:0016491(oxidoreductase activity),GO:0016616(oxidoreductase activity, acting on the CH-OH group of donors, NAD or NADP as acceptor)
PB.18157.1	GO:0006139(nucleobase-containing compound metabolic process)	GO:0005622(intracellular)	GO:0003676(nucleic acid binding),GO:0008408(3'-5' exonuclease activity)
PB.106385.1	-	-	GO:0003723(RNA binding)
PB.44048.2	-	-	GO:0005515(protein binding)
PB.109294.1	GO:0006508(proteolysis)	GO:0031012(extracellular matrix)	GO:0004222(metalloendopeptidase activity),GO:0008270(zinc ion binding)
PB.40339.1	GO:0006751(glutathione catabolic process)	-	GO:0003839(gamma-glutamylcyclotransferase activity)
PB.93827.2	GO:0006468(protein phosphorylation),GO:0007165(signal transduction)	-	GO:0004672(protein kinase activity),GO:0005524(ATP binding),GO:0005515(protein binding)
PB.52673.12	GO:0006412(translation)	GO:0005840(ribosome)	GO:0003735(structural constituent of ribosome)
PB.36434.1	GO:0006388(tRNA splicing, via endonucleolytic cleavage and ligation)	-	GO:0000213(tRNA-intron endonuclease activity)
PB.57182.1	-	-	GO:0005509(calcium ion binding)
PB.112776.1	GO:0035556(intracellular signal transduction)	-	-
PB.105351.1	-	-	GO:0046872(metal ion binding)
PB.19142.1	GO:0006457(protein folding),GO:0006950(response to stress)	-	GO:0005524(ATP binding),GO:0051082(unfolded protein binding)
PB.78005.2	-	-	GO:0005515(protein binding)
PB.10031.1	GO:0006810(transport)	GO:0005643(nuclear pore)	-
PB.6520.1	-	-	GO:0005515(protein binding)
PB.74679.1	-	-	GO:0003682(chromatin binding)
PB.27348.1	GO:0006807(nitrogen compound metabolic process)	-	GO:0004356(glutamate-ammonia ligase activity)
PB.89470.1	GO:0006546(glycine catabolic process),GO:0055114(oxidation-reduction process)	-	GO:0004375(glycine dehydrogenase (decarboxylating) activity)
PB.113103.4	-	GO:0005882(intermediate filament)	GO:0005198(structural molecule activity)
PB.39105.3	-	-	GO:0005515(protein binding)
PB.77779.1	GO:0055114(oxidation-reduction process)	-	GO:0016491(oxidoreductase activity)
PB.3007.1	-	-	GO:0019905(syntaxin binding)
PB.37540.3	GO:0008152(metabolic process)	-	GO:0000062(fatty-acyl-CoA binding),GO:0003824(catalytic activity)
PB.25749.1	-	-	GO:0005509(calcium ion binding)
PB.49773.4	-	GO:0005882(intermediate filament)	GO:0005198(structural molecule activity)
PB.109175.1	GO:0008152(metabolic process),GO:0055114(oxidation-reduction process)	-	GO:0016491(oxidoreductase activity)
PB.26753.1	GO:0043039(tRNA aminoacylation)	-	GO:0005524(ATP binding),GO:0016876(ligase activity, forming aminoacyl-tRNA and related compounds)
PB.37708.1	-	GO:0016459(myosin complex)	GO:0003774(motor activity),GO:0005524(ATP binding)
PB.51745.5	-	-	GO:0005515(protein binding)
PB.5723.1	-	-	GO:0005515(protein binding)
PB.23572.1	-	-	GO:0005525(GTP binding)
PB.108778.1	GO:0044341(sodium-dependent phosphate transport)	GO:0016020(membrane)	GO:0015321(sodium-dependent phosphate transmembrane transporter activity)
PB.1743.2	-	-	GO:0003677(DNA binding)
PB.34438.1	GO:0006355(regulation of transcription, DNA-templated)	-	GO:0043565(sequence-specific DNA binding)
PB.90221.1	GO:0006094(gluconeogenesis),GO:0006096(glycolytic process)	-	GO:0004347(glucose-6-phosphate isomerase activity)
PB.98850.1	-	-	GO:0005524(ATP binding)
PB.117859.2	-	-	GO:0005515(protein binding)
PB.25641.1	-	GO:0016020(membrane)	-
PB.82404.11	-	-	GO:0005515(protein binding)
PB.50464.1	GO:0006788(heme oxidation),GO:0055114(oxidation-reduction process)	-	GO:0004392(heme oxygenase (decyclizing) activity)
PB.47930.1	GO:0009060(aerobic respiration),GO:0055114(oxidation-reduction process)	GO:0016021(integral component of membrane)	GO:0004129(cytochrome-c oxidase activity),GO:0005506(iron ion binding),GO:0009055(electron carrier activity),GO:0020037(heme binding)
PB.108188.1	-	GO:0005882(intermediate filament)	GO:0005198(structural molecule activity)
PB.18324.1	GO:0016579(protein deubiquitination)	-	GO:0036459(thiol-dependent ubiquitinyl hydrolase activity)
PB.83109.1	GO:0007160(cell-matrix adhesion)	-	-
PB.88722.4	-	-	GO:0005515(protein binding)
PB.106304.1	GO:0001522(pseudouridine synthesis),GO:0042254(ribosome biogenesis)	-	-
PB.3558.1	-	-	GO:0003676(nucleic acid binding)
PB.110198.1	-	GO:0016020(membrane)	-
PB.29002.2	-	-	GO:0005543(phospholipid binding)
PB.98754.1	GO:0006096(glycolytic process)	-	GO:0000287(magnesium ion binding),GO:0004743(pyruvate kinase activity),GO:0030955(potassium ion binding)
PB.34051.8	-	GO:0005856(cytoskeleton)	-
PB.18014.19	GO:0006412(translation)	GO:0005840(ribosome)	GO:0003735(structural constituent of ribosome)
PB.35712.1	-	-	GO:0005509(calcium ion binding)
PB.50705.1	-	-	GO:0005515(protein binding)
PB.117450.2	GO:0006813(potassium ion transport)	GO:0016021(integral component of membrane)	GO:0005242(inward rectifier potassium channel activity)
PB.36655.1	-	GO:0016021(integral component of membrane)	GO:0015293(symporter activity)
PB.97133.1	GO:0051056(regulation of small GTPase mediated signal transduction)	-	GO:0005096(GTPase activator activity)
PB.31715.1	GO:0006260(DNA replication),GO:0006355(regulation of transcription, DNA-templated)	GO:0005634(nucleus)	GO:0003700(transcription factor activity, sequence-specific DNA binding)
PB.46222.1	GO:0006508(proteolysis)	-	GO:0004185(serine-type carboxypeptidase activity)
PB.73574.1	-	-	GO:0016301(kinase activity),GO:0016772(transferase activity, transferring phosphorus-containing groups)
PB.24150.1	GO:0055114(oxidation-reduction process)	GO:0005783(endoplasmic reticulum)	GO:0004656(procollagen-proline 4-dioxygenase activity),GO:0016702(oxidoreductase activity, acting on single donors with incorporation of molecular oxygen, incorporation of two atoms of oxygen),GO:0016491(oxidoreductase activity)
PB.101071.2	GO:0006468(protein phosphorylation)	-	GO:0004672(protein kinase activity)
PB.28995.1	GO:0051016(barbed-end actin filament capping)	GO:0008290(F-actin capping protein complex)	-
PB.18159.1	GO:0006139(nucleobase-containing compound metabolic process)	GO:0005622(intracellular)	GO:0003676(nucleic acid binding),GO:0008408(3'-5' exonuclease activity)
PB.103120.1	-	-	GO:0005515(protein binding)
PB.100293.4	-	-	GO:0005158(insulin receptor binding)
PB.93619.1	-	GO:0005615(extracellular space)	-
PB.33281.2	-	-	GO:0005515(protein binding)
PB.30383.2	GO:0055085(transmembrane transport)	GO:0016021(integral component of membrane)	GO:0022857(transmembrane transporter activity)
PB.64322.2	GO:0006974(cellular response to DNA damage stimulus),GO:0051726(regulation of cell cycle)	-	-
PB.14594.1	GO:0006260(DNA replication),GO:0006355(regulation of transcription, DNA-templated)	GO:0005634(nucleus)	GO:0003700(transcription factor activity, sequence-specific DNA binding)
PB.8887.3	GO:0007018(microtubule-based movement)	-	GO:0003777(microtubule motor activity),GO:0005524(ATP binding),GO:0008017(microtubule binding)
PB.110166.1	GO:0055114(oxidation-reduction process),GO:0008152(metabolic process)	-	GO:0051287(NAD binding),GO:0016616(oxidoreductase activity, acting on the CH-OH group of donors, NAD or NADP as acceptor)
PB.83167.1	GO:0006468(protein phosphorylation)	-	GO:0004672(protein kinase activity),GO:0005524(ATP binding)
PB.31043.1	GO:0007186(G-protein coupled receptor signaling pathway)	GO:0016021(integral component of membrane)	GO:0004930(G-protein coupled receptor activity)
PB.71693.1	GO:0006508(proteolysis)	-	GO:0004222(metalloendopeptidase activity)
PB.60869.1	GO:0035023(regulation of Rho protein signal transduction)	-	GO:0005089(Rho guanyl-nucleotide exchange factor activity)
PB.53905.1	-	GO:0016459(myosin complex)	GO:0003774(motor activity),GO:0005524(ATP binding)
PB.110647.1	-	GO:0005739(mitochondrion)	GO:0003735(structural constituent of ribosome)
PB.48841.1	GO:0006355(regulation of transcription, DNA-templated)	GO:0005634(nucleus)	-
PB.91637.4	GO:0009058(biosynthetic process)	-	GO:0030170(pyridoxal phosphate binding)
PB.30601.1	-	-	GO:0005515(protein binding)
PB.54732.1	GO:0007155(cell adhesion)	GO:0005576(extracellular region)	GO:0005509(calcium ion binding)
PB.5836.1	-	GO:0016021(integral component of membrane)	-
PB.89891.1	GO:0007165(signal transduction)	GO:0016021(integral component of membrane)	-
PB.119221.2	-	-	GO:0008289(lipid binding)
PB.103462.2	-	-	GO:0005515(protein binding)
PB.72112.5	GO:0035023(regulation of Rho protein signal transduction)	-	GO:0005089(Rho guanyl-nucleotide exchange factor activity),GO:0005515(protein binding)
PB.91062.1	-	-	GO:0005515(protein binding)
PB.57758.1	-	-	GO:0005515(protein binding)
PB.119973.1	-	-	GO:0003676(nucleic acid binding)
PB.54689.1	GO:0046854(phosphatidylinositol phosphorylation)	-	-
PB.96640.1	GO:0006468(protein phosphorylation)	-	GO:0004672(protein kinase activity),GO:0005524(ATP binding)
PB.90240.3	GO:0035556(intracellular signal transduction)	-	-
PB.98665.1	GO:0006412(translation)	GO:0005622(intracellular),GO:0005840(ribosome)	GO:0003735(structural constituent of ribosome)
PB.106384.2	-	-	GO:0003723(RNA binding)
PB.39250.1	-	-	GO:0005515(protein binding)
PB.43220.1	GO:0006412(translation)	GO:0005622(intracellular),GO:0005840(ribosome)	GO:0003735(structural constituent of ribosome)
PB.3352.1	-	GO:0016459(myosin complex)	GO:0003774(motor activity),GO:0005524(ATP binding)
PB.90670.1	-	-	GO:0005515(protein binding)
PB.80546.1	GO:0035435(phosphate ion transmembrane transport)	GO:0016021(integral component of membrane)	GO:0015114(phosphate ion transmembrane transporter activity)
PB.4417.1	-	-	GO:0005509(calcium ion binding)
PB.5853.1	GO:0006355(regulation of transcription, DNA-templated)	GO:0005634(nucleus)	GO:0003700(transcription factor activity, sequence-specific DNA binding),GO:0008270(zinc ion binding),GO:0003676(nucleic acid binding)
PB.37483.1	-	-	GO:0005509(calcium ion binding)
PB.70781.1	-	-	GO:0003676(nucleic acid binding)
PB.109841.5	GO:0006836(neurotransmitter transport)	GO:0016021(integral component of membrane)	GO:0005328(neurotransmitter:sodium symporter activity)
PB.14522.2	GO:0006810(transport)	GO:0016021(integral component of membrane)	-
PB.11957.2	-	-	GO:0005524(ATP binding)
PB.104673.1	-	-	GO:0003924(GTPase activity),GO:0005525(GTP binding)
PB.49482.1	GO:0006955(immune response)	GO:0016020(membrane)	GO:0005164(tumor necrosis factor receptor binding)
PB.49690.1	-	GO:0005576(extracellular region)	GO:0005179(hormone activity)
PB.81918.1	GO:0007165(signal transduction),GO:0030168(platelet activation),GO:0051258(protein polymerization)	GO:0005577(fibrinogen complex)	GO:0005102(receptor binding),GO:0030674(protein binding, bridging)
PB.98463.1	GO:0007165(signal transduction)	GO:0000159(protein phosphatase type 2A complex)	GO:0019888(protein phosphatase regulator activity)
PB.10482.1	GO:0006355(regulation of transcription, DNA-templated)	GO:0005634(nucleus)	GO:0043565(sequence-specific DNA binding),GO:0003700(transcription factor activity, sequence-specific DNA binding)
PB.52550.1	GO:0007186(G-protein coupled receptor signaling pathway)	GO:0016021(integral component of membrane)	GO:0004930(G-protein coupled receptor activity)
PB.54856.1	-	GO:0016459(myosin complex)	GO:0003774(motor activity)
PB.83191.2	GO:0007165(signal transduction)	-	GO:0005515(protein binding)
PB.2180.1	GO:0006508(proteolysis)	-	GO:0004252(serine-type endopeptidase activity),GO:0005515(protein binding)
PB.23918.2	GO:0007018(microtubule-based movement)	-	GO:0003777(microtubule motor activity),GO:0005524(ATP binding),GO:0008017(microtubule binding)
PB.48538.1	GO:0006486(protein glycosylation)	GO:0016020(membrane)	GO:0008378(galactosyltransferase activity)
PB.84093.1	GO:0007154(cell communication),GO:0055085(transmembrane transport)	GO:0016021(integral component of membrane)	-
PB.98679.1	GO:0006811(ion transport),GO:0055085(transmembrane transport)	GO:0016020(membrane)	GO:0005216(ion channel activity)
PB.3003.10	-	-	GO:0019905(syntaxin binding)
PB.101628.2	GO:0006511(ubiquitin-dependent protein catabolic process)	-	GO:0031625(ubiquitin protein ligase binding)
PB.51914.2	-	-	GO:0005515(protein binding)
PB.84811.1	GO:0006468(protein phosphorylation)	-	GO:0004672(protein kinase activity),GO:0005524(ATP binding)
PB.110196.4	-	GO:0016020(membrane)	-
PB.116992.1	GO:0006096(glycolytic process)	-	GO:0004332(fructose-bisphosphate aldolase activity)
PB.95548.1	-	GO:0016021(integral component of membrane)	-
PB.42738.8	-	GO:0016021(integral component of membrane)	-
PB.23962.1	GO:0000413(protein peptidyl-prolyl isomerization),GO:0006457(protein folding)	-	GO:0003755(peptidyl-prolyl cis-trans isomerase activity)
PB.37121.1	-	GO:0016459(myosin complex)	GO:0003774(motor activity),GO:0005524(ATP binding)
PB.91875.1	-	-	GO:0005515(protein binding)
PB.106205.2	GO:0006820(anion transport)	GO:0016021(integral component of membrane)	-
PB.62700.1	GO:0051603(proteolysis involved in cellular protein catabolic process)	GO:0005839(proteasome core complex)	GO:0004298(threonine-type endopeptidase activity)
PB.108482.1	GO:0006468(protein phosphorylation)	-	GO:0004672(protein kinase activity),GO:0005524(ATP binding)
PB.75364.7	GO:0007165(signal transduction),GO:0007264(small GTPase mediated signal transduction)	-	GO:0005085(guanyl-nucleotide exchange factor activity)
PB.98277.1	GO:0006468(protein phosphorylation)	-	GO:0004672(protein kinase activity)
PB.14533.3	-	-	GO:0003676(nucleic acid binding)
PB.110271.7	-	-	GO:0005525(GTP binding)
PB.68940.1	GO:0006412(translation)	GO:0005622(intracellular),GO:0005840(ribosome)	GO:0003735(structural constituent of ribosome)
PB.83185.1	-	-	GO:0004842(ubiquitin-protein transferase activity)
PB.102882.1	-	GO:0016020(membrane)	GO:0004129(cytochrome-c oxidase activity),GO:0005507(copper ion binding)
PB.35969.1	-	-	GO:0003723(RNA binding)
PB.78656.1	GO:0006810(transport),GO:0055085(transmembrane transport)	GO:0016020(membrane)	GO:0005215(transporter activity)
PB.77604.3	GO:0042167(heme catabolic process),GO:0055114(oxidation-reduction process)	-	GO:0016491(oxidoreductase activity),GO:0004074(biliverdin reductase activity),GO:0008270(zinc ion binding)
PB.16132.4	GO:0055085(transmembrane transport)	GO:0016021(integral component of membrane)	-
PB.109056.6	GO:0006468(protein phosphorylation)	-	GO:0004672(protein kinase activity),GO:0005524(ATP binding)
PB.49685.1	-	-	GO:0046983(protein dimerization activity)
PB.113736.2	GO:0006508(proteolysis)	GO:0005622(intracellular)	GO:0004198(calcium-dependent cysteine-type endopeptidase activity)
PB.60855.1	-	GO:0016020(membrane)	GO:0009055(electron carrier activity),GO:0016491(oxidoreductase activity)
PB.48185.4	-	-	GO:0016787(hydrolase activity)
PB.104634.1	-	-	GO:0008289(lipid binding)
PB.46748.1	GO:0006744(ubiquinone biosynthetic process)	-	-
PB.77597.1	GO:0006887(exocytosis)	GO:0000145(exocyst)	-
PB.54222.1	-	-	GO:0016301(kinase activity),GO:0016772(transferase activity, transferring phosphorus-containing groups)
PB.17289.1	GO:0006355(regulation of transcription, DNA-templated)	-	-
PB.62236.1	GO:0006597(spermine biosynthetic process),GO:0008295(spermidine biosynthetic process)	-	GO:0004014(adenosylmethionine decarboxylase activity)
PB.196.2	-	GO:0005622(intracellular)	GO:0008270(zinc ion binding)
PB.65000.1	GO:0008033(tRNA processing)	-	-
PB.116983.1	GO:0006096(glycolytic process)	-	GO:0004332(fructose-bisphosphate aldolase activity)
PB.110324.1	GO:0006811(ion transport),GO:0055085(transmembrane transport)	GO:0016020(membrane)	GO:0005216(ion channel activity)
PB.80612.1	GO:0055114(oxidation-reduction process)	-	GO:0005507(copper ion binding),GO:0016641(oxidoreductase activity, acting on the CH-NH2 group of donors, oxygen as acceptor)
PB.77352.1	-	-	GO:0005515(protein binding)
PB.3637.1	GO:0042981(regulation of apoptotic process),GO:0006468(protein phosphorylation)	-	GO:0004672(protein kinase activity),GO:0005524(ATP binding)
PB.58379.2	-	GO:0016020(membrane)	GO:0009055(electron carrier activity),GO:0016491(oxidoreductase activity)
PB.90984.1	-	-	GO:0005515(protein binding)
PB.83206.1	GO:0006869(lipid transport),GO:0042157(lipoprotein metabolic process)	GO:0005576(extracellular region)	GO:0008289(lipid binding)
PB.10402.1	-	GO:0005882(intermediate filament)	GO:0005198(structural molecule activity)
PB.39068.1	GO:0006412(translation)	GO:0005739(mitochondrion),GO:0005840(ribosome)	GO:0003735(structural constituent of ribosome)
PB.47493.1	GO:0007165(signal transduction)	GO:0005576(extracellular region)	-
PB.32279.3	-	-	GO:0005509(calcium ion binding)
PB.19323.1	GO:0030001(metal ion transport),GO:0055085(transmembrane transport)	GO:0016020(membrane)	GO:0046873(metal ion transmembrane transporter activity)
PB.98447.1	GO:0006812(cation transport),GO:0055085(transmembrane transport)	GO:0016021(integral component of membrane)	GO:0015299(solute:proton antiporter activity)
PB.6466.1	-	-	GO:0003676(nucleic acid binding)
PB.79821.1	GO:0000278(mitotic cell cycle),GO:0007017(microtubule-based process)	GO:0005869(dynactin complex)	-
PB.45272.1	GO:0006164(purine nucleotide biosynthetic process)	-	GO:0004019(adenylosuccinate synthase activity),GO:0005525(GTP binding)
PB.93023.3	-	-	GO:0003676(nucleic acid binding)
PB.47259.2	GO:0045454(cell redox homeostasis)	-	-
PB.112342.3	GO:0055114(oxidation-reduction process)	-	GO:0005506(iron ion binding),GO:0016705(oxidoreductase activity, acting on paired donors, with incorporation or reduction of molecular oxygen),GO:0020037(heme binding)
PB.40143.1	-	-	GO:0070403(NAD+ binding)
PB.72831.1	-	-	GO:0005201(extracellular matrix structural constituent)
PB.92258.3	GO:0032012(regulation of ARF protein signal transduction)	-	GO:0005086(ARF guanyl-nucleotide exchange factor activity),GO:0005515(protein binding)
PB.23445.3	GO:0007186(G-protein coupled receptor signaling pathway)	GO:0016021(integral component of membrane),GO:0016020(membrane)	GO:0004930(G-protein coupled receptor activity),GO:0030246(carbohydrate binding)
PB.59413.1	-	-	GO:0005201(extracellular matrix structural constituent)
PB.50366.4	GO:0006139(nucleobase-containing compound metabolic process),GO:0006260(DNA replication),GO:0006281(DNA repair)	GO:0005622(intracellular)	GO:0003676(nucleic acid binding),GO:0005524(ATP binding),GO:0008408(3'-5' exonuclease activity),GO:0043140(ATP-dependent 3'-5' DNA helicase activity)
PB.17308.1	GO:0006355(regulation of transcription, DNA-templated)	GO:0005634(nucleus)	GO:0003700(transcription factor activity, sequence-specific DNA binding),GO:0043565(sequence-specific DNA binding),GO:0003677(DNA binding)
PB.55633.1	-	-	GO:0000049(tRNA binding)
PB.38239.1	-	GO:0016020(membrane)	-
PB.90626.1	GO:0005975(carbohydrate metabolic process)	-	GO:0004553(hydrolase activity, hydrolyzing O-glycosyl compounds)
PB.104411.1	-	-	GO:0005515(protein binding)
PB.109066.4	GO:0008654(phospholipid biosynthetic process)	GO:0016020(membrane)	GO:0016780(phosphotransferase activity, for other substituted phosphate groups)
PB.82011.1	-	GO:0005576(extracellular region),GO:0005615(extracellular space)	GO:0004866(endopeptidase inhibitor activity)
PB.90129.1	-	GO:0016020(membrane)	GO:0004675(transmembrane receptor protein serine/threonine kinase activity)
PB.6414.1	GO:0015991(ATP hydrolysis coupled proton transport)	GO:0033179(proton-transporting V-type ATPase, V0 domain)	GO:0015078(hydrogen ion transmembrane transporter activity)
PB.22148.3	GO:0030833(regulation of actin filament polymerization),GO:0034314(Arp2/3 complex-mediated actin nucleation)	GO:0005885(Arp2/3 protein complex),GO:0015629(actin cytoskeleton)	-
PB.46027.1	-	GO:0005737(cytoplasm)	GO:0005515(protein binding)
PB.87946.1	-	GO:0005622(intracellular)	GO:0003779(actin binding)
PB.49882.1	-	GO:0016020(membrane)	GO:0015002(heme-copper terminal oxidase activity)
PB.79960.1	GO:0006468(protein phosphorylation)	-	GO:0004672(protein kinase activity)
PB.69012.1	GO:0006508(proteolysis)	-	GO:0004252(serine-type endopeptidase activity)
PB.41328.1	GO:0006355(regulation of transcription, DNA-templated)	-	GO:0003700(transcription factor activity, sequence-specific DNA binding)
PB.15524.2	GO:0006468(protein phosphorylation)	-	GO:0004672(protein kinase activity),GO:0005524(ATP binding),GO:0004674(protein serine/threonine kinase activity)
PB.85280.1	-	-	GO:0020037(heme binding)
PB.24617.1	-	GO:0016021(integral component of membrane)	-
PB.11520.2	-	-	GO:0020037(heme binding)
PB.9437.1	GO:0005975(carbohydrate metabolic process)	-	GO:0004649(poly(ADP-ribose) glycohydrolase activity)
PB.73245.1	-	-	GO:0005524(ATP binding)
PB.76639.7	-	-	GO:0003676(nucleic acid binding)
PB.61349.1	GO:0055114(oxidation-reduction process)	-	GO:0005506(iron ion binding),GO:0016705(oxidoreductase activity, acting on paired donors, with incorporation or reduction of molecular oxygen),GO:0020037(heme binding)
PB.68478.1	GO:0006412(translation)	GO:0005622(intracellular),GO:0005840(ribosome)	GO:0003723(RNA binding),GO:0003735(structural constituent of ribosome)
PB.8128.1	-	-	GO:0005515(protein binding)
PB.34584.1	-	GO:0016020(membrane)	GO:0005044(scavenger receptor activity)
PB.72591.1	-	-	GO:0005515(protein binding)
PB.79099.2	GO:0006096(glycolytic process)	-	GO:0004332(fructose-bisphosphate aldolase activity)
PB.81830.13	-	-	GO:0003924(GTPase activity),GO:0005525(GTP binding)
PB.114385.1	GO:0008152(metabolic process),GO:0055114(oxidation-reduction process)	-	GO:0016491(oxidoreductase activity)
PB.47271.1	GO:0045454(cell redox homeostasis)	-	-
PB.33581.2	GO:0006810(transport)	GO:0005622(intracellular)	-
PB.85068.1	GO:0042981(regulation of apoptotic process)	-	-
PB.7456.1	GO:0006164(purine nucleotide biosynthetic process)	-	GO:0004019(adenylosuccinate synthase activity),GO:0005525(GTP binding)
PB.79125.3	-	-	GO:0015631(tubulin binding)
PB.49022.1	GO:0007186(G-protein coupled receptor signaling pathway)	GO:0016021(integral component of membrane)	GO:0004930(G-protein coupled receptor activity)
PB.6772.1	GO:0035023(regulation of Rho protein signal transduction),GO:0035556(intracellular signal transduction)	-	GO:0005089(Rho guanyl-nucleotide exchange factor activity)
PB.75968.3	GO:0008299(isoprenoid biosynthetic process)	-	-
PB.99918.1	GO:0007264(small GTPase mediated signal transduction)	-	GO:0005085(guanyl-nucleotide exchange factor activity)
PB.64631.2	GO:0051016(barbed-end actin filament capping)	GO:0008290(F-actin capping protein complex)	GO:0016301(kinase activity),GO:0016772(transferase activity, transferring phosphorus-containing groups)
PB.85012.1	-	GO:0034719(SMN-Sm protein complex)	-
PB.66398.1	-	-	GO:0003677(DNA binding)
PB.104491.2	GO:0006355(regulation of transcription, DNA-templated)	-	-
PB.96266.5	GO:0007010(cytoskeleton organization)	-	GO:0003779(actin binding)
PB.115319.1	GO:0008152(metabolic process)	-	-
PB.10660.3	-	-	GO:0020037(heme binding)
PB.17012.1	GO:0032012(regulation of ARF protein signal transduction)	-	GO:0005086(ARF guanyl-nucleotide exchange factor activity)
PB.7725.1	GO:0030212(hyaluronan metabolic process)	-	GO:0004867(serine-type endopeptidase inhibitor activity)
PB.65857.3	GO:0006412(translation)	GO:0005622(intracellular),GO:0005840(ribosome)	GO:0005515(protein binding),GO:0003735(structural constituent of ribosome)
PB.14296.1	-	-	GO:0003924(GTPase activity),GO:0005525(GTP binding)
PB.43410.2	GO:0016311(dephosphorylation)	-	GO:0008138(protein tyrosine/serine/threonine phosphatase activity)
PB.102104.1	GO:0005975(carbohydrate metabolic process)	-	GO:0004553(hydrolase activity, hydrolyzing O-glycosyl compounds)
PB.71780.5	GO:0006357(regulation of transcription from RNA polymerase II promoter)	GO:0016592(mediator complex)	GO:0001104(RNA polymerase II transcription cofactor activity)
PB.93862.1	-	-	GO:0005524(ATP binding)
PB.62562.1	GO:0006313(transposition, DNA-mediated),GO:0015074(DNA integration)	-	GO:0003677(DNA binding)
PB.35585.4	GO:0007165(signal transduction),GO:0030168(platelet activation),GO:0051258(protein polymerization)	GO:0005577(fibrinogen complex)	GO:0005102(receptor binding),GO:0030674(protein binding, bridging)
PB.91547.1	GO:0007165(signal transduction),GO:0030168(platelet activation),GO:0051258(protein polymerization)	GO:0005577(fibrinogen complex)	GO:0005102(receptor binding),GO:0030674(protein binding, bridging)
PB.17566.2	GO:0055085(transmembrane transport)	GO:0016021(integral component of membrane)	GO:0022857(transmembrane transporter activity)
PB.89060.1	GO:0008610(lipid biosynthetic process),GO:0055114(oxidation-reduction process)	-	GO:0005506(iron ion binding),GO:0016491(oxidoreductase activity)
PB.29933.1	-	-	GO:0016301(kinase activity),GO:0016772(transferase activity, transferring phosphorus-containing groups)
PB.11171.10	-	GO:0016459(myosin complex)	GO:0005515(protein binding),GO:0003774(motor activity),GO:0005524(ATP binding)
PB.71212.1	GO:0006468(protein phosphorylation)	-	GO:0004672(protein kinase activity)
PB.39436.2	GO:0005975(carbohydrate metabolic process)	-	GO:0004553(hydrolase activity, hydrolyzing O-glycosyl compounds)
PB.104826.1	-	GO:0016021(integral component of membrane)	-
PB.69096.1	GO:0006412(translation)	GO:0005622(intracellular),GO:0005840(ribosome)	GO:0003735(structural constituent of ribosome)
PB.72606.1	GO:0006355(regulation of transcription, DNA-templated)	-	GO:0003677(DNA binding)
PB.87476.1	-	-	GO:0005515(protein binding)
PB.6081.1	GO:0009247(glycolipid biosynthetic process)	GO:0005794(Golgi apparatus),GO:0016021(integral component of membrane)	GO:0001733(galactosylceramide sulfotransferase activity)
PB.65333.1	-	GO:0005576(extracellular region)	GO:0005184(neuropeptide hormone activity)
PB.38572.3	GO:0006355(regulation of transcription, DNA-templated)	-	GO:0003677(DNA binding)
PB.6302.1	GO:0006355(regulation of transcription, DNA-templated)	GO:0005634(nucleus)	GO:0003700(transcription factor activity, sequence-specific DNA binding),GO:0008270(zinc ion binding),GO:0043565(sequence-specific DNA binding)
PB.17607.6	-	GO:0016021(integral component of membrane)	GO:0003677(DNA binding)
PB.108604.2	GO:0006357(regulation of transcription from RNA polymerase II promoter)	GO:0016592(mediator complex)	GO:0001104(RNA polymerase II transcription cofactor activity)
PB.12101.1	-	-	GO:0005515(protein binding)
PB.30268.1	-	-	GO:0042162(telomeric DNA binding),GO:0042803(protein homodimerization activity)
PB.42391.1	GO:0006468(protein phosphorylation)	-	GO:0004672(protein kinase activity),GO:0005524(ATP binding)
PB.57276.1	-	GO:0016021(integral component of membrane)	-
PB.5598.3	-	GO:0016021(integral component of membrane)	-
PB.114590.6	GO:0006355(regulation of transcription, DNA-templated)	-	GO:0003700(transcription factor activity, sequence-specific DNA binding)
PB.40864.1	GO:0006355(regulation of transcription, DNA-templated)	GO:0005622(intracellular)	-
PB.67958.4	-	GO:0016020(membrane)	GO:0008137(NADH dehydrogenase (ubiquinone) activity),GO:0009055(electron carrier activity)
PB.15485.1	GO:0006886(intracellular protein transport),GO:0016192(vesicle-mediated transport)	GO:0030117(membrane coat)	GO:0005198(structural molecule activity)
PB.36356.1	GO:0046856(phosphatidylinositol dephosphorylation)	-	GO:0034597(phosphatidylinositol-4,5-bisphosphate 4-phosphatase activity)
PB.83428.1	-	-	GO:0005515(protein binding)
PB.6571.1	-	-	GO:0005515(protein binding)
PB.36913.1	GO:0045454(cell redox homeostasis)	-	-
PB.92109.6	GO:0006810(transport)	GO:0005794(Golgi apparatus)	-
PB.18093.1	-	GO:0016459(myosin complex)	GO:0003774(motor activity),GO:0005524(ATP binding)
PB.81957.7	-	GO:0016020(membrane)	GO:0004571(mannosyl-oligosaccharide 1,2-alpha-mannosidase activity),GO:0005509(calcium ion binding)
PB.48297.1	-	GO:0016021(integral component of membrane)	-
PB.70840.1	GO:0006468(protein phosphorylation)	-	GO:0004674(protein serine/threonine kinase activity),GO:0005524(ATP binding)
PB.109629.5	GO:0006508(proteolysis)	-	GO:0004869(cysteine-type endopeptidase inhibitor activity),GO:0008234(cysteine-type peptidase activity)
PB.17786.2	GO:0006508(proteolysis)	-	GO:0004252(serine-type endopeptidase activity)
PB.44456.1	-	GO:0016459(myosin complex)	GO:0003774(motor activity)
PB.26836.2	GO:0016579(protein deubiquitination)	-	GO:0004843(thiol-dependent ubiquitin-specific protease activity)
PB.77478.1	-	-	GO:0030246(carbohydrate binding)
PB.30851.1	-	GO:0016021(integral component of membrane)	-
PB.118615.1	-	GO:0016020(membrane)	GO:0004129(cytochrome-c oxidase activity),GO:0005507(copper ion binding)
PB.43067.1	GO:0042981(regulation of apoptotic process)	-	-
PB.60285.1	GO:0055114(oxidation-reduction process)	-	GO:0005506(iron ion binding),GO:0016705(oxidoreductase activity, acting on paired donors, with incorporation or reduction of molecular oxygen),GO:0020037(heme binding)
PB.10500.1	-	-	GO:0003723(RNA binding)
PB.35679.2	-	-	GO:0005515(protein binding)
PB.72979.2	-	-	GO:0005515(protein binding),GO:0005524(ATP binding),GO:0016787(hydrolase activity)
PB.64685.1	-	-	GO:0016301(kinase activity),GO:0016772(transferase activity, transferring phosphorus-containing groups)
PB.90343.1	GO:0006468(protein phosphorylation)	-	GO:0004672(protein kinase activity),GO:0005524(ATP binding),GO:0004674(protein serine/threonine kinase activity)
PB.86239.1	-	-	GO:0016301(kinase activity),GO:0016772(transferase activity, transferring phosphorus-containing groups)
PB.26840.2	GO:0005975(carbohydrate metabolic process)	-	GO:0004649(poly(ADP-ribose) glycohydrolase activity)
PB.53749.5	-	-	GO:0003676(nucleic acid binding)
PB.65317.2	GO:0043065(positive regulation of apoptotic process)	GO:0005737(cytoplasm)	-
PB.76147.1	-	GO:0005882(intermediate filament)	GO:0005198(structural molecule activity)
PB.97162.1	GO:0006355(regulation of transcription, DNA-templated)	GO:0005634(nucleus)	GO:0003700(transcription factor activity, sequence-specific DNA binding)
PB.88376.1	GO:0007165(signal transduction)	-	GO:0005515(protein binding)
PB.93104.1	GO:0006811(ion transport)	GO:0016021(integral component of membrane)	GO:0005230(extracellular ligand-gated ion channel activity)
PB.36920.1	GO:0006355(regulation of transcription, DNA-templated)	-	GO:0003700(transcription factor activity, sequence-specific DNA binding)
PB.109410.3	-	-	GO:0005509(calcium ion binding)
PB.38062.1	GO:0007186(G-protein coupled receptor signaling pathway)	GO:0016021(integral component of membrane)	GO:0004930(G-protein coupled receptor activity)
PB.40647.8	GO:0006508(proteolysis)	-	GO:0004185(serine-type carboxypeptidase activity)
PB.104022.1	GO:0006468(protein phosphorylation)	-	GO:0004672(protein kinase activity),GO:0005524(ATP binding)
PB.25113.1	GO:0006270(DNA replication initiation)	-	GO:0003677(DNA binding),GO:0005524(ATP binding)
PB.73023.1	GO:0007186(G-protein coupled receptor signaling pathway)	GO:0016021(integral component of membrane)	GO:0004930(G-protein coupled receptor activity)
PB.90699.6	GO:0015031(protein transport)	GO:0030176(integral component of endoplasmic reticulum membrane)	-
PB.56021.1	GO:0045454(cell redox homeostasis)	-	-
PB.83890.1	GO:0006810(transport),GO:0055085(transmembrane transport)	GO:0016020(membrane)	-
PB.104670.1	-	-	GO:0016301(kinase activity),GO:0016772(transferase activity, transferring phosphorus-containing groups)
PB.29059.1	GO:0007155(cell adhesion)	-	GO:0051015(actin filament binding)
PB.56431.1	GO:0030833(regulation of actin filament polymerization),GO:0034314(Arp2/3 complex-mediated actin nucleation)	GO:0005885(Arp2/3 protein complex),GO:0015629(actin cytoskeleton)	-
PB.12973.1	-	-	GO:0005515(protein binding)
PB.340.13	-	GO:0016020(membrane)	-
PB.2956.8	-	-	GO:0005515(protein binding)
PB.82738.1	GO:0007165(signal transduction)	-	-
PB.111718.2	-	-	GO:0003676(nucleic acid binding)
PB.99231.1	-	-	GO:0005515(protein binding)
PB.66626.1	-	-	GO:0003779(actin binding)
PB.56679.1	GO:0051603(proteolysis involved in cellular protein catabolic process)	GO:0005839(proteasome core complex)	GO:0004298(threonine-type endopeptidase activity)
PB.114123.2	GO:0006879(cellular iron ion homeostasis)	-	GO:0008199(ferric iron binding)
PB.9840.1	-	-	GO:0003725(double-stranded RNA binding)
PB.64086.1	GO:0031023(microtubule organizing center organization),GO:0051225(spindle assembly)	-	-
PB.376.1	GO:0006508(proteolysis)	GO:0031012(extracellular matrix)	GO:0004222(metalloendopeptidase activity),GO:0008270(zinc ion binding)
PB.42791.2	-	-	GO:0005525(GTP binding)
PB.21965.1	GO:0008152(metabolic process)	-	GO:0016747(transferase activity, transferring acyl groups other than amino-acyl groups)
PB.38892.3	-	-	GO:0003676(nucleic acid binding)
PB.8046.1	GO:0035023(regulation of Rho protein signal transduction)	-	GO:0005089(Rho guanyl-nucleotide exchange factor activity),GO:0005515(protein binding)
PB.117411.1	GO:0006810(transport)	GO:0016020(membrane)	GO:0005215(transporter activity),GO:0005515(protein binding)
PB.115267.1	GO:0006355(regulation of transcription, DNA-templated)	GO:0005634(nucleus)	GO:0003700(transcription factor activity, sequence-specific DNA binding),GO:0043565(sequence-specific DNA binding),GO:0003677(DNA binding)
PB.100440.2	GO:0007165(signal transduction)	-	-
PB.88041.4	-	-	GO:0005515(protein binding)
PB.101406.1	GO:0005975(carbohydrate metabolic process)	-	-
PB.106712.1	-	-	GO:0003824(catalytic activity)
PB.20506.1	-	-	GO:0003924(GTPase activity),GO:0005525(GTP binding)
PB.12963.1	GO:0007165(signal transduction)	-	-
PB.15031.1	-	-	GO:0003676(nucleic acid binding),GO:0008270(zinc ion binding)
PB.79170.2	GO:0006820(anion transport)	GO:0016021(integral component of membrane)	-
PB.13229.4	GO:0007094(mitotic spindle assembly checkpoint),GO:0006355(regulation of transcription, DNA-templated)	-	GO:0003700(transcription factor activity, sequence-specific DNA binding)
PB.4093.1	GO:0042981(regulation of apoptotic process)	-	-
PB.40261.2	-	GO:0016020(membrane)	-
PB.95944.7	GO:0006508(proteolysis)	-	GO:0004252(serine-type endopeptidase activity)
PB.88055.3	-	-	GO:0005515(protein binding)
PB.16387.1	-	-	GO:0005515(protein binding)
PB.49758.2	-	GO:0005882(intermediate filament)	GO:0005198(structural molecule activity)
PB.82298.1	GO:0006468(protein phosphorylation)	-	GO:0004672(protein kinase activity),GO:0005524(ATP binding)
PB.107730.2	GO:0006355(regulation of transcription, DNA-templated)	-	GO:0003700(transcription factor activity, sequence-specific DNA binding)
PB.57610.1	-	GO:0016020(membrane)	-
PB.84415.1	-	GO:0005737(cytoplasm)	-
PB.5578.1	-	-	GO:0003824(catalytic activity)
PB.33341.4	GO:0006096(glycolytic process)	-	GO:0004332(fructose-bisphosphate aldolase activity)
PB.21026.3	-	-	GO:0016757(transferase activity, transferring glycosyl groups)
PB.9610.1	GO:0006614(SRP-dependent cotranslational protein targeting to membrane)	-	GO:0005525(GTP binding)
PB.70139.3	-	-	GO:0016301(kinase activity),GO:0016772(transferase activity, transferring phosphorus-containing groups)
PB.83332.1	GO:0051260(protein homooligomerization),GO:0006811(ion transport),GO:0055085(transmembrane transport)	GO:0016020(membrane)	GO:0005216(ion channel activity)
PB.28369.1	GO:0042981(regulation of apoptotic process)	-	GO:0005515(protein binding)
PB.37222.1	GO:0055114(oxidation-reduction process)	-	GO:0016491(oxidoreductase activity)
PB.31092.5	-	-	GO:0003677(DNA binding)
PB.49215.2	GO:0055114(oxidation-reduction process)	-	GO:0008168(methyltransferase activity),GO:0016706(oxidoreductase activity, acting on paired donors, with incorporation or reduction of molecular oxygen, 2-oxoglutarate as one donor, and incorporation of one atom each of oxygen into both donors)
PB.56667.1	-	-	GO:0005509(calcium ion binding)
PB.1792.1	-	-	GO:0008440(inositol-1,4,5-trisphosphate 3-kinase activity)
PB.56726.6	GO:0006313(transposition, DNA-mediated),GO:0015074(DNA integration)	GO:0016021(integral component of membrane)	GO:0003677(DNA binding)
PB.90267.1	GO:0030866(cortical actin cytoskeleton organization)	GO:0005856(cytoskeleton)	GO:0003779(actin binding),GO:0005198(structural molecule activity),GO:0008092(cytoskeletal protein binding)
PB.72028.1	-	GO:0016459(myosin complex)	GO:0003774(motor activity),GO:0005524(ATP binding)
PB.80157.2	GO:0016043(cellular component organization),GO:0030036(actin cytoskeleton organization)	-	GO:0003779(actin binding),GO:0017048(Rho GTPase binding)
PB.57882.1	GO:0006096(glycolytic process)	-	GO:0004332(fructose-bisphosphate aldolase activity)
PB.37816.1	GO:0006486(protein glycosylation)	-	GO:0008373(sialyltransferase activity)
PB.25771.1	-	-	GO:0008270(zinc ion binding),GO:0016814(hydrolase activity, acting on carbon-nitrogen (but not peptide) bonds, in cyclic amidines)
PB.65947.2	-	-	GO:0019239(deaminase activity)
PB.93316.5	GO:0009058(biosynthetic process)	-	GO:0003824(catalytic activity)
PB.49201.2	-	-	GO:0016301(kinase activity)
PB.33857.1	GO:0055114(oxidation-reduction process)	-	GO:0016616(oxidoreductase activity, acting on the CH-OH group of donors, NAD or NADP as acceptor)
PB.33012.9	GO:0006468(protein phosphorylation)	-	GO:0004672(protein kinase activity),GO:0005524(ATP binding)
PB.46797.1	-	-	GO:0017176(phosphatidylinositol N-acetylglucosaminyltransferase activity)
PB.82004.3	GO:0006904(vesicle docking involved in exocytosis),GO:0016192(vesicle-mediated transport)	-	-
PB.98422.1	GO:0006546(glycine catabolic process),GO:0055114(oxidation-reduction process)	-	GO:0004375(glycine dehydrogenase (decarboxylating) activity)
PB.119413.1	GO:0006468(protein phosphorylation)	-	GO:0004674(protein serine/threonine kinase activity),GO:0005524(ATP binding)
PB.73641.1	-	-	GO:0035091(phosphatidylinositol binding)
PB.38629.1	GO:0006468(protein phosphorylation)	-	GO:0004672(protein kinase activity),GO:0005524(ATP binding)
PB.31200.1	GO:0006559(L-phenylalanine catabolic process),GO:0006570(tyrosine metabolic process),GO:0055114(oxidation-reduction process)	-	GO:0004411(homogentisate 1,2-dioxygenase activity)
PB.95839.3	-	GO:0016459(myosin complex)	GO:0003774(motor activity),GO:0005524(ATP binding)
PB.25638.5	GO:0007186(G-protein coupled receptor signaling pathway)	GO:0005834(heterotrimeric G-protein complex)	GO:0004871(signal transducer activity)
PB.83682.1	GO:0006355(regulation of transcription, DNA-templated)	GO:0005634(nucleus)	GO:0003677(DNA binding)
PB.31183.3	GO:0046854(phosphatidylinositol phosphorylation)	-	-
PB.13572.1	-	-	GO:0008083(growth factor activity)
PB.49885.1	GO:0006468(protein phosphorylation)	-	GO:0004672(protein kinase activity),GO:0005524(ATP binding)
PB.23513.1	-	-	GO:0005515(protein binding)
PB.101752.3	-	-	GO:0005525(GTP binding)
PB.81840.1	-	-	GO:0003924(GTPase activity),GO:0005525(GTP binding)
PB.105288.1	GO:0046488(phosphatidylinositol metabolic process)	-	GO:0016307(phosphatidylinositol phosphate kinase activity)
PB.2177.1	-	GO:0016459(myosin complex)	GO:0003774(motor activity),GO:0005524(ATP binding)
PB.116765.1	-	-	GO:0005515(protein binding)
PB.58587.4	GO:0008033(tRNA processing)	-	GO:0004540(ribonuclease activity)
PB.23814.1	-	-	GO:0005515(protein binding)
PB.116279.1	-	-	GO:0005515(protein binding)
PB.73454.1	-	-	GO:0016301(kinase activity),GO:0016772(transferase activity, transferring phosphorus-containing groups)
PB.82038.1	GO:0006468(protein phosphorylation)	-	GO:0004672(protein kinase activity),GO:0005524(ATP binding)
PB.17871.1	-	-	GO:0005524(ATP binding)
PB.85287.1	-	-	GO:0020037(heme binding)
PB.66302.1	-	-	GO:0003677(DNA binding),GO:0008270(zinc ion binding)
PB.42630.3	-	-	GO:0046983(protein dimerization activity)
PB.15151.2	-	-	GO:0003676(nucleic acid binding),GO:0003723(RNA binding)
PB.68327.4	GO:0006412(translation)	GO:0005622(intracellular),GO:0005840(ribosome)	GO:0003735(structural constituent of ribosome)
PB.81011.2	-	-	GO:0005515(protein binding)
PB.57591.3	GO:0045947(negative regulation of translational initiation)	-	GO:0008190(eukaryotic initiation factor 4E binding)
PB.47715.1	GO:0006526(arginine biosynthetic process)	-	GO:0004055(argininosuccinate synthase activity),GO:0005524(ATP binding)
PB.46436.1	GO:0006468(protein phosphorylation)	-	GO:0004672(protein kinase activity)
PB.116606.1	-	-	GO:0004866(endopeptidase inhibitor activity)
PB.76799.1	GO:0007154(cell communication),GO:0055085(transmembrane transport)	GO:0016021(integral component of membrane)	-
PB.101507.1	-	-	GO:0046983(protein dimerization activity)
PB.84073.5	GO:0045892(negative regulation of transcription, DNA-templated)	GO:0005634(nucleus)	-
PB.20385.1	-	-	GO:0003682(chromatin binding)
PB.59800.1	-	-	GO:0004553(hydrolase activity, hydrolyzing O-glycosyl compounds)
PB.3612.1	GO:0015031(protein transport)	GO:0016020(membrane)	-
PB.117582.1	GO:0006508(proteolysis)	GO:0031012(extracellular matrix)	GO:0004222(metalloendopeptidase activity),GO:0008270(zinc ion binding)
PB.36596.7	-	-	GO:0016787(hydrolase activity)
PB.75026.1	-	-	GO:0003723(RNA binding)
PB.62359.2	-	GO:0016020(membrane)	GO:0009055(electron carrier activity),GO:0016491(oxidoreductase activity)
PB.37651.4	-	GO:0016459(myosin complex)	GO:0003774(motor activity),GO:0005524(ATP binding)
PB.1189.6	-	-	GO:0005515(protein binding)
PB.32257.1	GO:0006508(proteolysis)	GO:0031012(extracellular matrix)	GO:0004222(metalloendopeptidase activity),GO:0008270(zinc ion binding)
PB.13659.1	GO:0006814(sodium ion transport),GO:0055085(transmembrane transport)	GO:0016020(membrane)	GO:0005215(transporter activity)
PB.114452.1	GO:0006000(fructose metabolic process)	-	GO:0003873(6-phosphofructo-2-kinase activity),GO:0005524(ATP binding)
PB.91611.2	-	GO:0019867(outer membrane)	-
PB.12201.1	-	-	GO:0005509(calcium ion binding)
PB.38608.5	-	-	GO:0016787(hydrolase activity)
PB.29600.2	GO:0006508(proteolysis)	-	GO:0008234(cysteine-type peptidase activity)
PB.7447.10	-	-	GO:0005515(protein binding)
PB.51548.1	GO:0006955(immune response)	GO:0016020(membrane)	GO:0005164(tumor necrosis factor receptor binding)
PB.85492.2	GO:0006468(protein phosphorylation)	-	GO:0004672(protein kinase activity),GO:0005524(ATP binding)
PB.2987.1	-	-	GO:0003676(nucleic acid binding)
PB.72554.13	GO:0007155(cell adhesion)	-	GO:0005540(hyaluronic acid binding)
PB.23644.16	GO:0006468(protein phosphorylation)	-	GO:0004672(protein kinase activity),GO:0005524(ATP binding)
PB.66331.3	-	-	GO:0004869(cysteine-type endopeptidase inhibitor activity)
PB.75286.1	GO:0051603(proteolysis involved in cellular protein catabolic process)	GO:0005839(proteasome core complex)	GO:0004298(threonine-type endopeptidase activity)
PB.54568.3	-	-	GO:0005515(protein binding)
PB.118129.1	GO:0006260(DNA replication),GO:0006355(regulation of transcription, DNA-templated)	GO:0005634(nucleus),GO:0005622(intracellular)	GO:0003700(transcription factor activity, sequence-specific DNA binding)
PB.4847.1	-	-	GO:0003677(DNA binding),GO:0008270(zinc ion binding)
PB.9823.2	GO:0006355(regulation of transcription, DNA-templated)	GO:0005634(nucleus)	GO:0042393(histone binding),GO:0005524(ATP binding)
PB.108529.2	GO:0007264(small GTPase mediated signal transduction)	-	GO:0005092(GDP-dissociation inhibitor activity)
PB.34579.2	-	-	GO:0003676(nucleic acid binding)
PB.23593.1	GO:0006468(protein phosphorylation)	-	GO:0004672(protein kinase activity),GO:0005524(ATP binding)
PB.4161.1	GO:0008152(metabolic process)	-	GO:0008484(sulfuric ester hydrolase activity)
PB.18415.1	-	GO:0016459(myosin complex)	GO:0003774(motor activity),GO:0005524(ATP binding)
PB.36704.1	-	GO:0005783(endoplasmic reticulum)	GO:0008201(heparin binding),GO:0050750(low-density lipoprotein particle receptor binding)
PB.4761.2	GO:0006413(translational initiation)	GO:0005852(eukaryotic translation initiation factor 3 complex)	GO:0003743(translation initiation factor activity),GO:0031369(translation initiation factor binding),GO:0005515(protein binding)
PB.32939.1	GO:0019953(sexual reproduction)	GO:0005576(extracellular region)	GO:0000772(mating pheromone activity)
PB.111293.2	GO:0006811(ion transport)	GO:0016021(integral component of membrane)	GO:0005230(extracellular ligand-gated ion channel activity)
PB.116618.1	-	-	GO:0008289(lipid binding)
PB.88439.3	GO:0006508(proteolysis)	-	GO:0008234(cysteine-type peptidase activity)
PB.968.1	-	-	GO:0005515(protein binding)
PB.95334.1	-	-	GO:0016301(kinase activity),GO:0016772(transferase activity, transferring phosphorus-containing groups)
PB.55967.1	-	GO:0005882(intermediate filament)	GO:0005198(structural molecule activity)
PB.110428.3	-	-	GO:0005515(protein binding)
PB.102257.1	GO:0055114(oxidation-reduction process)	-	GO:0016491(oxidoreductase activity),GO:0016651(oxidoreductase activity, acting on NAD(P)H),GO:0051536(iron-sulfur cluster binding)
PB.8393.1	-	-	GO:0005201(extracellular matrix structural constituent)
PB.75501.2	-	GO:0005861(troponin complex)	-
PB.40458.5	GO:0016579(protein deubiquitination)	-	GO:0036459(thiol-dependent ubiquitinyl hydrolase activity)
PB.24364.1	GO:0006820(anion transport)	GO:0016021(integral component of membrane)	-
PB.576.1	-	-	GO:0005515(protein binding)
PB.53566.3	GO:0006850(mitochondrial pyruvate transport)	GO:0005743(mitochondrial inner membrane)	-
PB.99095.1	GO:0006468(protein phosphorylation)	-	GO:0004672(protein kinase activity),GO:0005515(protein binding)
PB.78459.1	-	-	GO:0005515(protein binding)
PB.32694.1	-	-	GO:0005201(extracellular matrix structural constituent)
PB.16153.1	-	-	GO:0003676(nucleic acid binding),GO:0005524(ATP binding)
PB.62597.51	GO:0006412(translation)	GO:0005622(intracellular),GO:0005840(ribosome)	GO:0003735(structural constituent of ribosome)
PB.87870.1	-	GO:0005882(intermediate filament)	GO:0005198(structural molecule activity)
PB.73990.1	-	-	GO:0005515(protein binding)
PB.38241.1	-	GO:0016020(membrane)	-
PB.25161.4	GO:0043087(regulation of GTPase activity)	-	GO:0005515(protein binding)
PB.90802.2	GO:0006508(proteolysis)	GO:0031012(extracellular matrix)	GO:0004222(metalloendopeptidase activity),GO:0008270(zinc ion binding)
PB.62721.2	GO:0055114(oxidation-reduction process)	-	GO:0016491(oxidoreductase activity)
PB.20354.1	GO:0016579(protein deubiquitination)	-	GO:0036459(thiol-dependent ubiquitinyl hydrolase activity)
PB.40707.1	-	-	GO:0005515(protein binding)
PB.43644.1	GO:0016579(protein deubiquitination)	-	GO:0005515(protein binding),GO:0036459(thiol-dependent ubiquitinyl hydrolase activity)
PB.53492.1	-	-	GO:0016301(kinase activity),GO:0016772(transferase activity, transferring phosphorus-containing groups)
PB.87326.1	-	-	GO:0005515(protein binding)
PB.103093.1	GO:0043087(regulation of GTPase activity)	-	-
PB.74834.1	GO:0006096(glycolytic process)	-	GO:0004332(fructose-bisphosphate aldolase activity)
PB.18495.1	-	-	GO:0005515(protein binding)
PB.117231.1	-	-	GO:0005525(GTP binding),GO:0003924(GTPase activity)
PB.36784.1	GO:0006486(protein glycosylation)	-	GO:0008373(sialyltransferase activity)
PB.28892.1	-	-	GO:0005515(protein binding)
PB.32946.1	GO:0007186(G-protein coupled receptor signaling pathway)	GO:0016021(integral component of membrane)	GO:0004930(G-protein coupled receptor activity)
PB.45396.1	GO:0006508(proteolysis)	-	GO:0008234(cysteine-type peptidase activity)
PB.105848.2	-	GO:0016021(integral component of membrane)	-
PB.46290.1	-	-	GO:0003924(GTPase activity),GO:0005525(GTP binding)
PB.83879.1	GO:0016579(protein deubiquitination)	-	GO:0036459(thiol-dependent ubiquitinyl hydrolase activity)
PB.27024.1	-	GO:0005737(cytoplasm)	-
PB.24731.1	-	-	GO:0003676(nucleic acid binding),GO:0004519(endonuclease activity)
PB.37319.5	GO:0009235(cobalamin metabolic process)	-	-
PB.30228.3	-	-	GO:0016787(hydrolase activity)
PB.76883.1	GO:0006457(protein folding),GO:0006950(response to stress)	-	GO:0005524(ATP binding),GO:0051082(unfolded protein binding)
PB.21176.1	-	-	GO:0016301(kinase activity),GO:0016772(transferase activity, transferring phosphorus-containing groups)
PB.7658.1	GO:0046488(phosphatidylinositol metabolic process)	-	GO:0016307(phosphatidylinositol phosphate kinase activity)
PB.35177.1	GO:0006355(regulation of transcription, DNA-templated)	GO:0005634(nucleus)	-
PB.90344.1	GO:0006468(protein phosphorylation)	-	GO:0004674(protein serine/threonine kinase activity),GO:0005524(ATP binding)
PB.54893.1	-	GO:0016459(myosin complex)	GO:0003774(motor activity),GO:0005524(ATP binding)
PB.41896.1	GO:0006412(translation)	GO:0005840(ribosome),GO:0005622(intracellular)	GO:0003735(structural constituent of ribosome)
PB.107090.1	GO:0006094(gluconeogenesis),GO:0006096(glycolytic process)	-	GO:0004347(glucose-6-phosphate isomerase activity)
PB.76144.1	-	GO:0005882(intermediate filament)	GO:0005198(structural molecule activity)
PB.31906.5	-	-	GO:0030246(carbohydrate binding)
PB.27915.1	GO:0006355(regulation of transcription, DNA-templated)	GO:0005634(nucleus)	GO:0003713(transcription coactivator activity),GO:0035257(nuclear hormone receptor binding)
PB.23466.1	-	-	GO:0005509(calcium ion binding)
PB.55237.1	GO:0009116(nucleoside metabolic process)	-	GO:0003824(catalytic activity)
PB.3071.1	-	-	GO:0003924(GTPase activity)
PB.91702.1	-	-	GO:0004386(helicase activity),GO:0005524(ATP binding)
PB.34871.1	-	-	GO:0005525(GTP binding)
PB.54074.1	GO:0006397(mRNA processing)	GO:0005634(nucleus),GO:0005737(cytoplasm)	GO:0003723(RNA binding)
PB.96921.1	GO:0008152(metabolic process)	-	-
PB.118649.1	GO:0055114(oxidation-reduction process)	-	GO:0003824(catalytic activity)
PB.27676.1	GO:0006464(cellular protein modification process)	-	-
PB.6044.1	GO:0007166(cell surface receptor signaling pathway)	GO:0016020(membrane)	GO:0004888(transmembrane signaling receptor activity)
PB.119754.1	-	-	GO:0005515(protein binding)
PB.25471.1	-	-	GO:0003677(DNA binding)
PB.87728.9	GO:0008152(metabolic process)	-	GO:0003824(catalytic activity),GO:0046912(transferase activity, transferring acyl groups, acyl groups converted into alkyl on transfer)
PB.22339.1	GO:0006457(protein folding),GO:0006950(response to stress)	-	GO:0005524(ATP binding),GO:0051082(unfolded protein binding)
PB.16582.2	-	-	GO:0005524(ATP binding)
PB.54587.1	-	GO:0016021(integral component of membrane)	-
PB.7981.2	-	-	GO:0005515(protein binding)
PB.107934.1	GO:0006810(transport)	GO:0016021(integral component of membrane)	-
PB.64203.1	GO:0006470(protein dephosphorylation)	-	GO:0004725(protein tyrosine phosphatase activity)
PB.100986.1	-	-	GO:0005515(protein binding)
PB.43770.1	GO:0045454(cell redox homeostasis)	-	GO:0009055(electron carrier activity),GO:0015035(protein disulfide oxidoreductase activity)
PB.24970.1	GO:0006355(regulation of transcription, DNA-templated)	-	GO:0003677(DNA binding)
PB.25824.2	-	-	GO:0003950(NAD+ ADP-ribosyltransferase activity)
PB.18979.1	GO:0051262(protein tetramerization)	-	-
PB.52669.1	-	-	GO:0016301(kinase activity),GO:0016772(transferase activity, transferring phosphorus-containing groups)
PB.77027.1	-	-	GO:0005515(protein binding)
PB.12067.1	-	-	GO:0016301(kinase activity)
PB.21966.1	GO:0008152(metabolic process)	-	GO:0016747(transferase activity, transferring acyl groups other than amino-acyl groups)
PB.92554.1	-	-	GO:0003723(RNA binding)
PB.101009.1	GO:0055114(oxidation-reduction process)	-	GO:0016616(oxidoreductase activity, acting on the CH-OH group of donors, NAD or NADP as acceptor)
PB.5753.1	-	-	GO:0003824(catalytic activity)
PB.6185.2	-	-	GO:0005509(calcium ion binding)
PB.105499.1	GO:0006355(regulation of transcription, DNA-templated)	-	GO:0003700(transcription factor activity, sequence-specific DNA binding)
PB.119876.2	GO:0007186(G-protein coupled receptor signaling pathway)	GO:0016021(integral component of membrane)	GO:0004930(G-protein coupled receptor activity)
PB.96565.1	GO:0006508(proteolysis)	GO:0005622(intracellular)	GO:0004198(calcium-dependent cysteine-type endopeptidase activity)
PB.22853.1	GO:0006367(transcription initiation from RNA polymerase II promoter),GO:0032968(positive regulation of transcription elongation from RNA polymerase II promoter)	GO:0005634(nucleus)	GO:0003677(DNA binding)
PB.73590.1	-	-	GO:0016301(kinase activity),GO:0016772(transferase activity, transferring phosphorus-containing groups)
PB.86426.1	-	-	GO:0016301(kinase activity),GO:0016772(transferase activity, transferring phosphorus-containing groups)
PB.40229.1	-	-	GO:0003924(GTPase activity),GO:0005525(GTP binding)
PB.53975.1	GO:0006633(fatty acid biosynthetic process)	-	GO:0003989(acetyl-CoA carboxylase activity),GO:0005524(ATP binding)
PB.45782.1	-	-	GO:0016301(kinase activity),GO:0016772(transferase activity, transferring phosphorus-containing groups)
PB.42124.1	-	-	GO:0003824(catalytic activity),GO:0050662(coenzyme binding)
PB.24007.1	-	GO:0016459(myosin complex)	GO:0003774(motor activity),GO:0005524(ATP binding)
PB.60950.1	-	-	GO:0005515(protein binding)
PB.6524.2	-	-	GO:0005515(protein binding)
PB.71630.6	GO:0030001(metal ion transport)	-	GO:0046872(metal ion binding)
PB.61250.1	GO:0016579(protein deubiquitination)	-	GO:0036459(thiol-dependent ubiquitinyl hydrolase activity)
PB.20668.1	-	-	GO:0005524(ATP binding)
PB.114230.1	GO:0009395(phospholipid catabolic process)	-	GO:0004620(phospholipase activity)
PB.89941.1	-	-	GO:0003824(catalytic activity)
PB.108945.2	-	GO:0016459(myosin complex)	GO:0003774(motor activity),GO:0005524(ATP binding)
PB.57299.1	-	-	GO:0005509(calcium ion binding)
PB.43748.2	GO:0009116(nucleoside metabolic process)	-	GO:0003824(catalytic activity)
PB.13264.1	GO:0006508(proteolysis),GO:0007267(cell-cell signaling)	-	GO:0008233(peptidase activity)
PB.77850.1	-	-	GO:0016301(kinase activity),GO:0016772(transferase activity, transferring phosphorus-containing groups)
PB.10268.3	GO:0015991(ATP hydrolysis coupled proton transport)	GO:0033180(proton-transporting V-type ATPase, V1 domain)	GO:0046933(proton-transporting ATP synthase activity, rotational mechanism),GO:0046961(proton-transporting ATPase activity, rotational mechanism)
PB.112169.2	-	-	GO:0005515(protein binding)
PB.73582.1	-	-	GO:0016301(kinase activity),GO:0016772(transferase activity, transferring phosphorus-containing groups)
PB.9639.4	-	-	GO:0003924(GTPase activity),GO:0005525(GTP binding)
PB.30143.1	-	-	GO:0005515(protein binding)
PB.29924.25	-	-	GO:0016301(kinase activity),GO:0016772(transferase activity, transferring phosphorus-containing groups),GO:0005515(protein binding)
PB.21540.1	-	-	GO:0005525(GTP binding)
PB.108959.1	-	GO:0016459(myosin complex)	GO:0003774(motor activity),GO:0005524(ATP binding)
PB.115685.1	GO:0006886(intracellular protein transport)	-	GO:0008536(Ran GTPase binding)
PB.118611.1	-	GO:0016020(membrane)	GO:0004129(cytochrome-c oxidase activity),GO:0005507(copper ion binding)
PB.112217.1	-	-	GO:0004866(endopeptidase inhibitor activity)
PB.6490.1	GO:0006355(regulation of transcription, DNA-templated)	GO:0005634(nucleus)	GO:0003700(transcription factor activity, sequence-specific DNA binding),GO:0008270(zinc ion binding),GO:0043565(sequence-specific DNA binding)
PB.69251.3	GO:0006412(translation)	GO:0005840(ribosome)	GO:0003735(structural constituent of ribosome)
PB.11090.1	-	GO:0016021(integral component of membrane)	-
PB.118782.9	GO:0007156(homophilic cell adhesion via plasma membrane adhesion molecules)	GO:0016020(membrane)	GO:0005509(calcium ion binding)
PB.118707.1	-	-	GO:0003924(GTPase activity)
PB.105037.1	GO:0006810(transport),GO:0055085(transmembrane transport)	GO:0016020(membrane)	GO:0005215(transporter activity)
PB.85526.1	GO:0006418(tRNA aminoacylation for protein translation)	-	GO:0000166(nucleotide binding),GO:0004812(aminoacyl-tRNA ligase activity),GO:0005524(ATP binding)
PB.78554.8	GO:0055085(transmembrane transport)	GO:0016021(integral component of membrane)	-
PB.68831.1	-	-	GO:0046983(protein dimerization activity)
PB.59232.1	GO:0006508(proteolysis)	-	GO:0004252(serine-type endopeptidase activity)
PB.85617.1	-	-	GO:0005201(extracellular matrix structural constituent)
PB.101095.2	-	-	GO:0003723(RNA binding)
PB.119146.8	GO:0006468(protein phosphorylation)	-	GO:0004672(protein kinase activity),GO:0005524(ATP binding)
PB.79309.4	-	-	GO:0005515(protein binding)
PB.39249.1	-	-	GO:0005515(protein binding)
PB.29782.3	-	-	GO:0003676(nucleic acid binding),GO:0005524(ATP binding),GO:0005515(protein binding)
PB.78203.1	-	-	GO:0005515(protein binding)
PB.71387.1	-	-	GO:0005525(GTP binding)
PB.78312.3	-	-	GO:0005524(ATP binding)
PB.53968.1	-	-	GO:0016301(kinase activity),GO:0016772(transferase activity, transferring phosphorus-containing groups)
PB.32139.1	-	-	GO:0005524(ATP binding)
PB.92189.2	-	-	GO:0005515(protein binding)
PB.19383.1	GO:0006355(regulation of transcription, DNA-templated)	-	GO:0016747(transferase activity, transferring acyl groups other than amino-acyl groups)
PB.36306.1	GO:0006355(regulation of transcription, DNA-templated)	-	GO:0003700(transcription factor activity, sequence-specific DNA binding)
PB.28991.1	GO:0051016(barbed-end actin filament capping)	GO:0008290(F-actin capping protein complex)	-
PB.19202.6	-	-	GO:0008440(inositol-1,4,5-trisphosphate 3-kinase activity)
PB.65662.1	GO:0006879(cellular iron ion homeostasis)	-	GO:0008199(ferric iron binding)
PB.56251.1	GO:0006412(translation)	GO:0005622(intracellular),GO:0005840(ribosome)	GO:0003735(structural constituent of ribosome)
PB.19533.1	GO:0006470(protein dephosphorylation)	-	GO:0004725(protein tyrosine phosphatase activity)
PB.60060.4	-	GO:0016020(membrane)	GO:0009055(electron carrier activity),GO:0016491(oxidoreductase activity)
PB.39804.1	-	-	GO:0003677(DNA binding)
PB.104568.1	GO:0006629(lipid metabolic process)	-	-
PB.98058.1	-	-	GO:0005515(protein binding)
PB.29376.1	-	-	GO:0003676(nucleic acid binding)
PB.109859.4	GO:0006511(ubiquitin-dependent protein catabolic process)	-	GO:0031625(ubiquitin protein ligase binding)
PB.29669.1	-	GO:0016021(integral component of membrane)	-
PB.118395.6	GO:0006869(lipid transport)	-	GO:0005319(lipid transporter activity)
PB.5832.1	GO:0005975(carbohydrate metabolic process),GO:0006366(transcription from RNA polymerase II promoter),GO:0006384(transcription initiation from RNA polymerase III promoter)	GO:0005634(nucleus)	GO:0004553(hydrolase activity, hydrolyzing O-glycosyl compounds),GO:0003700(transcription factor activity, sequence-specific DNA binding)
PB.41721.2	-	-	GO:0005525(GTP binding)
PB.91066.1	-	GO:0016459(myosin complex)	GO:0005515(protein binding),GO:0003774(motor activity)
PB.38335.1	GO:0009312(oligosaccharide biosynthetic process)	GO:0005795(Golgi stack),GO:0016021(integral component of membrane)	GO:0008455(alpha-1,6-mannosylglycoprotein 2-beta-N-acetylglucosaminyltransferase activity)
PB.1638.1	-	-	GO:0005515(protein binding),GO:0008270(zinc ion binding)
PB.82329.3	-	-	GO:0017022(myosin binding)
PB.107408.1	-	-	GO:0005515(protein binding)
PB.53398.1	-	-	GO:0016787(hydrolase activity)
PB.49535.1	-	GO:0016459(myosin complex)	GO:0003774(motor activity),GO:0005524(ATP binding)
PB.24226.1	-	GO:0016020(membrane)	-
PB.14838.1	GO:0006914(autophagy)	GO:1990316(ATG1/ULK1 kinase complex)	-
PB.87186.1	GO:0035023(regulation of Rho protein signal transduction)	-	GO:0005089(Rho guanyl-nucleotide exchange factor activity)
PB.23880.3	-	-	GO:0005515(protein binding)
PB.29227.1	GO:0005975(carbohydrate metabolic process)	-	GO:0004560(alpha-L-fucosidase activity)
PB.48395.2	-	-	GO:0005515(protein binding)
PB.99851.1	-	-	GO:0005509(calcium ion binding),GO:0005544(calcium-dependent phospholipid binding)
PB.115539.3	-	-	GO:0008237(metallopeptidase activity),GO:0008270(zinc ion binding)
PB.47308.1	GO:0055114(oxidation-reduction process)	GO:0005737(cytoplasm)	GO:0016627(oxidoreductase activity, acting on the CH-CH group of donors)
PB.70226.1	-	-	GO:0005515(protein binding)
PB.104991.1	GO:0008152(metabolic process)	-	GO:0016758(transferase activity, transferring hexosyl groups)
PB.44934.2	-	GO:0016020(membrane)	-
PB.116996.1	GO:0006096(glycolytic process)	-	GO:0004332(fructose-bisphosphate aldolase activity)
PB.25786.1	GO:0045454(cell redox homeostasis)	-	-
PB.118452.1	GO:0042254(ribosome biogenesis)	GO:0005634(nucleus)	-
PB.97987.2	GO:0008152(metabolic process)	-	GO:0003824(catalytic activity)
PB.22039.1	-	GO:0016020(membrane)	GO:0005044(scavenger receptor activity)
PB.54260.7	GO:0006412(translation)	GO:0005840(ribosome)	GO:0003735(structural constituent of ribosome),GO:0019843(rRNA binding)
PB.48175.1	-	GO:0016021(integral component of membrane)	-
PB.3309.1	GO:0006355(regulation of transcription, DNA-templated)	-	GO:0005515(protein binding)
PB.75380.1	GO:0006355(regulation of transcription, DNA-templated)	GO:0005634(nucleus)	GO:0003700(transcription factor activity, sequence-specific DNA binding),GO:0008270(zinc ion binding),GO:0043565(sequence-specific DNA binding)
PB.97199.3	GO:0006412(translation),GO:0006508(proteolysis)	GO:0005840(ribosome),GO:0005622(intracellular)	GO:0003735(structural constituent of ribosome),GO:0004198(calcium-dependent cysteine-type endopeptidase activity)
PB.90097.2	-	-	GO:0003924(GTPase activity),GO:0005525(GTP binding)
PB.5078.5	-	-	GO:0004842(ubiquitin-protein transferase activity)
PB.77781.1	-	GO:0000813(ESCRT I complex)	-
PB.72304.1	GO:0006470(protein dephosphorylation)	-	GO:0004725(protein tyrosine phosphatase activity)
PB.15189.1	GO:0055085(transmembrane transport)	GO:0016021(integral component of membrane)	-
PB.108794.1	GO:0005975(carbohydrate metabolic process)	-	GO:0004553(hydrolase activity, hydrolyzing O-glycosyl compounds)
PB.6887.1	-	-	GO:0005515(protein binding)
PB.38215.1	-	-	GO:0003779(actin binding)
PB.119073.1	-	-	GO:0005525(GTP binding),GO:0003924(GTPase activity)
PB.78652.1	-	GO:0032580(Golgi cisterna membrane)	GO:0008376(acetylgalactosaminyltransferase activity)
PB.60574.1	-	GO:0005622(intracellular)	GO:0008270(zinc ion binding)
PB.65403.1	GO:0007165(signal transduction)	GO:0000159(protein phosphatase type 2A complex)	GO:0019888(protein phosphatase regulator activity)
PB.41993.4	GO:0006813(potassium ion transport),GO:0006814(sodium ion transport)	GO:0005890(sodium:potassium-exchanging ATPase complex)	-
PB.83679.1	-	-	GO:0005524(ATP binding)
PB.64174.2	-	-	GO:0003676(nucleic acid binding)
PB.11073.1	GO:0006355(regulation of transcription, DNA-templated)	-	GO:0003700(transcription factor activity, sequence-specific DNA binding),GO:0046983(protein dimerization activity)
PB.72801.1	-	-	GO:0003676(nucleic acid binding)
PB.77332.1	GO:0007165(signal transduction)	-	-
PB.50401.1	-	-	GO:0005524(ATP binding)
PB.23699.1	-	-	GO:0005515(protein binding)
PB.52273.1	-	-	GO:0008237(metallopeptidase activity),GO:0008270(zinc ion binding)
PB.19020.1	GO:0006355(regulation of transcription, DNA-templated)	-	GO:0003700(transcription factor activity, sequence-specific DNA binding)
PB.75338.10	-	-	GO:0005515(protein binding)
PB.33231.1	-	-	GO:0005525(GTP binding)
PB.13915.2	-	GO:0005643(nuclear pore)	-
PB.56995.1	GO:0006281(DNA repair)	-	-
PB.108107.1	-	GO:0005882(intermediate filament)	GO:0005198(structural molecule activity)
PB.64515.5	GO:0007186(G-protein coupled receptor signaling pathway)	GO:0016021(integral component of membrane)	GO:0004930(G-protein coupled receptor activity)
PB.113310.1	GO:0006508(proteolysis)	-	GO:0004252(serine-type endopeptidase activity)
PB.30430.1	-	GO:0005882(intermediate filament)	GO:0005198(structural molecule activity)
PB.116323.1	GO:0006545(glycine biosynthetic process),GO:0009165(nucleotide biosynthetic process),GO:0055114(oxidation-reduction process)	-	GO:0004146(dihydrofolate reductase activity)
PB.50068.2	-	-	GO:0016787(hydrolase activity)
PB.47950.1	GO:0009060(aerobic respiration),GO:0055114(oxidation-reduction process)	GO:0016021(integral component of membrane)	GO:0004129(cytochrome-c oxidase activity),GO:0005506(iron ion binding),GO:0009055(electron carrier activity),GO:0020037(heme binding)
PB.114417.1	-	GO:0016459(myosin complex)	GO:0003774(motor activity),GO:0005524(ATP binding)
PB.30678.1	GO:0006412(translation)	GO:0005840(ribosome),GO:0005622(intracellular)	GO:0003735(structural constituent of ribosome)
PB.57712.4	GO:0035023(regulation of Rho protein signal transduction)	-	GO:0005089(Rho guanyl-nucleotide exchange factor activity)
PB.97200.1	GO:0006508(proteolysis)	GO:0005622(intracellular)	GO:0005509(calcium ion binding),GO:0004198(calcium-dependent cysteine-type endopeptidase activity)
PB.27023.1	-	GO:0005737(cytoplasm)	-
PB.117613.2	GO:0007186(G-protein coupled receptor signaling pathway)	GO:0016021(integral component of membrane)	GO:0004930(G-protein coupled receptor activity)
PB.17914.1	-	-	GO:0008270(zinc ion binding)
PB.55570.1	GO:0007218(neuropeptide signaling pathway)	-	-
PB.97183.1	GO:0015991(ATP hydrolysis coupled proton transport)	GO:0033179(proton-transporting V-type ATPase, V0 domain)	GO:0015078(hydrogen ion transmembrane transporter activity)
PB.52158.1	GO:0051694(pointed-end actin filament capping)	-	GO:0005523(tropomyosin binding)
PB.98431.1	-	-	GO:0004842(ubiquitin-protein transferase activity)
PB.115835.1	-	GO:0005737(cytoplasm)	GO:0033925(mannosyl-glycoprotein endo-beta-N-acetylglucosaminidase activity)
PB.70807.1	GO:0006355(regulation of transcription, DNA-templated)	-	GO:0003677(DNA binding),GO:0003700(transcription factor activity, sequence-specific DNA binding)
PB.16889.1	GO:0008152(metabolic process)	-	GO:0016829(lyase activity)
PB.67671.1	-	-	GO:0003676(nucleic acid binding),GO:0008270(zinc ion binding)
PB.51212.8	-	-	GO:0016301(kinase activity),GO:0016772(transferase activity, transferring phosphorus-containing groups)
PB.29065.1	GO:0007155(cell adhesion)	-	GO:0051015(actin filament binding)
PB.1690.1	-	-	GO:0004329(formate-tetrahydrofolate ligase activity),GO:0005524(ATP binding)
PB.21714.3	GO:0046854(phosphatidylinositol phosphorylation)	-	-
PB.34872.6	-	-	GO:0005525(GTP binding)
PB.111522.7	-	GO:0005861(troponin complex)	-
PB.103872.1	GO:0006810(transport)	GO:0005622(intracellular)	-
PB.37011.1	GO:0007601(visual perception)	-	GO:0004114(3',5'-cyclic-nucleotide phosphodiesterase activity),GO:0030553(cGMP binding)
PB.88482.1	-	GO:0016021(integral component of membrane)	-
PB.105089.1	GO:0006457(protein folding),GO:0006950(response to stress)	-	GO:0005524(ATP binding),GO:0051082(unfolded protein binding)
PB.119753.9	GO:0006606(protein import into nucleus)	GO:0005634(nucleus),GO:0005737(cytoplasm)	GO:0008565(protein transporter activity),GO:0005515(protein binding)
PB.84354.1	GO:0006886(intracellular protein transport),GO:0016192(vesicle-mediated transport)	GO:0030131(clathrin adaptor complex),GO:0030117(membrane coat)	-
PB.24321.4	-	-	GO:0008017(microtubule binding),GO:0005515(protein binding)
PB.28787.1	-	-	GO:0005515(protein binding)
PB.16895.1	GO:0006629(lipid metabolic process)	-	-
PB.50990.6	-	-	GO:0005509(calcium ion binding)
PB.98723.1	-	GO:0016020(membrane)	-
PB.103848.1	-	GO:0016021(integral component of membrane)	GO:0004252(serine-type endopeptidase activity)
PB.21141.8	-	-	GO:0016301(kinase activity),GO:0016772(transferase activity, transferring phosphorus-containing groups)
PB.50040.1	GO:0015937(coenzyme A biosynthetic process)	-	GO:0004594(pantothenate kinase activity),GO:0005524(ATP binding)
PB.73694.1	GO:0015986(ATP synthesis coupled proton transport)	GO:0045263(proton-transporting ATP synthase complex, coupling factor F(o))	GO:0015078(hydrogen ion transmembrane transporter activity)
PB.57980.2	-	-	GO:0030246(carbohydrate binding)
PB.52880.1	-	-	GO:0005515(protein binding)
PB.23952.1	-	-	GO:0003924(GTPase activity),GO:0005525(GTP binding)
PB.114742.1	-	GO:0005576(extracellular region)	GO:0005179(hormone activity)
PB.117788.1	GO:0007155(cell adhesion)	-	GO:0005509(calcium ion binding)
PB.110208.6	GO:0005975(carbohydrate metabolic process)	-	GO:0004553(hydrolase activity, hydrolyzing O-glycosyl compounds)
PB.87978.5	-	-	GO:0005515(protein binding)
PB.49026.1	GO:0007166(cell surface receptor signaling pathway)	GO:0016020(membrane)	-
PB.32307.3	GO:0007275(multicellular organism development),GO:0045893(positive regulation of transcription, DNA-templated)	-	GO:0008270(zinc ion binding)
PB.43931.2	GO:0043248(proteasome assembly)	-	-
PB.112733.1	-	GO:0005737(cytoplasm),GO:0005852(eukaryotic translation initiation factor 3 complex)	GO:0003743(translation initiation factor activity)
PB.31611.2	-	-	GO:0005515(protein binding)
PB.96562.1	GO:0006508(proteolysis)	GO:0005622(intracellular)	GO:0004198(calcium-dependent cysteine-type endopeptidase activity)
PB.28444.1	GO:0001558(regulation of cell growth)	GO:0005576(extracellular region)	GO:0005520(insulin-like growth factor binding)
PB.57256.1	GO:0006979(response to oxidative stress),GO:0055114(oxidation-reduction process)	-	GO:0004602(glutathione peroxidase activity)
PB.31302.1	GO:0006468(protein phosphorylation)	-	GO:0004672(protein kinase activity),GO:0005524(ATP binding)
PB.8233.1	-	GO:0016020(membrane)	GO:0015002(heme-copper terminal oxidase activity)
PB.27944.2	GO:0006355(regulation of transcription, DNA-templated)	-	GO:0003700(transcription factor activity, sequence-specific DNA binding)
PB.46990.1	-	-	GO:0005515(protein binding)
PB.39683.1	-	GO:0005737(cytoplasm)	GO:0005515(protein binding)
PB.60341.1	GO:0006508(proteolysis)	-	GO:0008236(serine-type peptidase activity)
PB.31499.3	-	-	GO:0005515(protein binding)
PB.76467.1	GO:0016579(protein deubiquitination)	-	GO:0036459(thiol-dependent ubiquitinyl hydrolase activity)
PB.31338.1	GO:0006810(transport),GO:0055085(transmembrane transport)	GO:0016021(integral component of membrane)	GO:0005524(ATP binding),GO:0016887(ATPase activity),GO:0042626(ATPase activity, coupled to transmembrane movement of substances)
PB.13057.1	GO:0006508(proteolysis)	GO:0005622(intracellular)	GO:0004198(calcium-dependent cysteine-type endopeptidase activity)
PB.20245.4	GO:0006355(regulation of transcription, DNA-templated)	-	GO:0003700(transcription factor activity, sequence-specific DNA binding),GO:0008270(zinc ion binding),GO:0043565(sequence-specific DNA binding)
PB.100374.1	GO:0007010(cytoskeleton organization)	-	GO:0003779(actin binding)
PB.176.1	GO:0006419(alanyl-tRNA aminoacylation)	-	GO:0000166(nucleotide binding),GO:0004813(alanine-tRNA ligase activity),GO:0005524(ATP binding)
PB.108317.1	GO:0006355(regulation of transcription, DNA-templated)	-	GO:0003677(DNA binding)
PB.24764.2	-	-	GO:0005525(GTP binding)
PB.74844.1	GO:0006096(glycolytic process)	-	GO:0004332(fructose-bisphosphate aldolase activity)
PB.115402.1	GO:0007165(signal transduction)	GO:0005578(proteinaceous extracellular matrix)	GO:0005515(protein binding),GO:0005509(calcium ion binding)
PB.91380.2	-	-	GO:0016301(kinase activity),GO:0016772(transferase activity, transferring phosphorus-containing groups)
PB.23982.2	-	-	GO:0005515(protein binding)
PB.67190.2	GO:0006879(cellular iron ion homeostasis)	GO:0005576(extracellular region)	-
PB.48303.5	GO:0015074(DNA integration)	-	GO:0003677(DNA binding)
PB.1600.1	GO:0007219(Notch signaling pathway),GO:0007275(multicellular organism development),GO:0030154(cell differentiation)	GO:0016021(integral component of membrane)	-
PB.92237.10	-	-	GO:0005515(protein binding)
PB.21508.1	GO:0005975(carbohydrate metabolic process),GO:0006030(chitin metabolic process)	GO:0005576(extracellular region)	GO:0008061(chitin binding)
PB.32668.1	-	-	GO:0005201(extracellular matrix structural constituent)
PB.11664.1	-	-	GO:0005509(calcium ion binding)
PB.90319.1	GO:0006355(regulation of transcription, DNA-templated)	-	GO:0003677(DNA binding)
PB.87900.1	-	GO:0005882(intermediate filament)	GO:0005198(structural molecule activity)
PB.29011.1	-	GO:0005882(intermediate filament)	GO:0005198(structural molecule activity)
PB.46344.1	GO:0007186(G-protein coupled receptor signaling pathway)	GO:0016021(integral component of membrane)	GO:0004930(G-protein coupled receptor activity)
PB.46097.1	GO:0007155(cell adhesion)	GO:0005576(extracellular region)	GO:0005509(calcium ion binding),GO:0005515(protein binding)
PB.991.1	-	-	GO:0005515(protein binding)
PB.495.1	-	-	GO:0046983(protein dimerization activity)
PB.70376.3	GO:0006468(protein phosphorylation)	-	GO:0004672(protein kinase activity)
PB.74786.1	-	-	GO:0005096(GTPase activator activity),GO:0008083(growth factor activity)
PB.28247.1	GO:0008272(sulfate transport)	GO:0016021(integral component of membrane)	GO:0015116(sulfate transmembrane transporter activity)
PB.26769.1	GO:0015693(magnesium ion transport)	GO:0016021(integral component of membrane)	GO:0015095(magnesium ion transmembrane transporter activity)
PB.99255.2	-	-	GO:0005509(calcium ion binding)
PB.116886.5	GO:0006468(protein phosphorylation)	-	GO:0004672(protein kinase activity),GO:0005524(ATP binding)
PB.88583.1	GO:0051056(regulation of small GTPase mediated signal transduction)	-	GO:0005096(GTPase activator activity)
PB.84745.1	GO:0006355(regulation of transcription, DNA-templated),GO:0007165(signal transduction)	-	GO:0003677(DNA binding)
PB.112511.8	GO:0006355(regulation of transcription, DNA-templated)	GO:0005622(intracellular)	-
PB.118625.1	GO:0022900(electron transport chain)	GO:0016020(membrane),GO:0016021(integral component of membrane)	GO:0004129(cytochrome-c oxidase activity),GO:0005507(copper ion binding)
PB.73138.2	GO:0007186(G-protein coupled receptor signaling pathway)	GO:0016021(integral component of membrane)	GO:0004930(G-protein coupled receptor activity)
PB.48330.1	-	GO:0005622(intracellular)	GO:0008270(zinc ion binding)
PB.36917.1	-	-	GO:0008171(O-methyltransferase activity)
PB.83392.1	GO:0009058(biosynthetic process)	-	GO:0016740(transferase activity)
PB.54344.1	-	-	GO:0016301(kinase activity),GO:0016772(transferase activity, transferring phosphorus-containing groups)
PB.77499.1	GO:0006313(transposition, DNA-mediated),GO:0015074(DNA integration)	-	GO:0003677(DNA binding)
PB.24878.1	GO:0006629(lipid metabolic process)	GO:0005737(cytoplasm),GO:0016021(integral component of membrane)	GO:0016627(oxidoreductase activity, acting on the CH-CH group of donors)
PB.23496.2	GO:0035556(intracellular signal transduction),GO:0006468(protein phosphorylation)	-	GO:0004672(protein kinase activity),GO:0005515(protein binding)
PB.108650.1	-	-	GO:0003723(RNA binding)
PB.83202.33	GO:0006869(lipid transport),GO:0042157(lipoprotein metabolic process)	GO:0005576(extracellular region)	GO:0008289(lipid binding)
PB.10524.1	-	-	GO:0005515(protein binding)
PB.116700.5	-	-	GO:0005515(protein binding)
PB.65661.1	GO:0016311(dephosphorylation)	-	GO:0008138(protein tyrosine/serine/threonine phosphatase activity)
PB.43326.1	-	-	GO:0005509(calcium ion binding)
PB.63256.10	GO:0006606(protein import into nucleus)	GO:0005634(nucleus),GO:0005737(cytoplasm)	GO:0005515(protein binding),GO:0008565(protein transporter activity)
PB.92797.1	-	GO:0016021(integral component of membrane)	-
PB.79623.1	-	-	GO:0003676(nucleic acid binding)
PB.35577.4	GO:0007034(vacuolar transport)	-	-
PB.88216.2	-	-	GO:0005515(protein binding)
PB.14885.1	GO:0006508(proteolysis)	-	GO:0004181(metallocarboxypeptidase activity),GO:0008270(zinc ion binding)
PB.96530.2	-	-	GO:0003676(nucleic acid binding)
PB.51074.1	-	-	GO:0016301(kinase activity),GO:0016772(transferase activity, transferring phosphorus-containing groups)
PB.60714.1	-	-	GO:0008073(ornithine decarboxylase inhibitor activity)
PB.80369.1	GO:0006811(ion transport)	GO:0016020(membrane)	GO:0005216(ion channel activity)
PB.113015.5	GO:0006468(protein phosphorylation)	-	GO:0004672(protein kinase activity),GO:0005524(ATP binding)
PB.101062.3	-	-	GO:0018024(histone-lysine N-methyltransferase activity)
PB.13809.1	-	GO:0016459(myosin complex)	GO:0003774(motor activity),GO:0005524(ATP binding)
PB.116027.1	GO:0007156(homophilic cell adhesion via plasma membrane adhesion molecules)	GO:0016020(membrane)	GO:0005509(calcium ion binding)
PB.44211.1	-	-	GO:0005515(protein binding)
PB.24931.1	-	-	GO:0005515(protein binding)
PB.31326.4	GO:0051694(pointed-end actin filament capping)	-	GO:0005523(tropomyosin binding)
PB.49996.1	-	-	GO:0003924(GTPase activity),GO:0005525(GTP binding)
PB.27276.1	-	GO:0005622(intracellular)	GO:0005515(protein binding),GO:0008270(zinc ion binding)
PB.90694.1	GO:0006468(protein phosphorylation)	-	GO:0004672(protein kinase activity),GO:0005524(ATP binding)
PB.94507.1	GO:0035556(intracellular signal transduction)	-	-
PB.56214.2	GO:0006788(heme oxidation),GO:0055114(oxidation-reduction process)	-	GO:0004392(heme oxygenase (decyclizing) activity)
PB.108940.1	-	GO:0016021(integral component of membrane)	GO:0008146(sulfotransferase activity)
PB.91358.1	-	-	GO:0016301(kinase activity),GO:0016772(transferase activity, transferring phosphorus-containing groups)
PB.35094.2	GO:0006313(transposition, DNA-mediated),GO:0015074(DNA integration)	-	GO:0003677(DNA binding)
PB.38066.1	GO:0006120(mitochondrial electron transport, NADH to ubiquinone),GO:0055114(oxidation-reduction process)	-	GO:0008137(NADH dehydrogenase (ubiquinone) activity)
PB.22806.1	GO:0007186(G-protein coupled receptor signaling pathway)	GO:0016021(integral component of membrane)	GO:0004930(G-protein coupled receptor activity)
PB.1732.4	GO:0051260(protein homooligomerization),GO:0006811(ion transport),GO:0055085(transmembrane transport)	GO:0016020(membrane)	GO:0005216(ion channel activity)
PB.2427.1	-	GO:0016021(integral component of membrane)	GO:0004872(receptor activity)
PB.46203.1	-	GO:0019867(outer membrane)	-
PB.14891.1	GO:0006508(proteolysis)	-	GO:0004181(metallocarboxypeptidase activity),GO:0008270(zinc ion binding),GO:0004180(carboxypeptidase activity)
PB.90655.1	-	-	GO:0005509(calcium ion binding)
PB.114318.5	GO:0006886(intracellular protein transport)	-	GO:0008536(Ran GTPase binding),GO:0005515(protein binding)
PB.73791.1	-	-	GO:0016791(phosphatase activity)
PB.107324.1	GO:0006355(regulation of transcription, DNA-templated)	-	GO:0003677(DNA binding),GO:0003700(transcription factor activity, sequence-specific DNA binding)
PB.83759.1	-	GO:0005578(proteinaceous extracellular matrix),GO:0016020(membrane)	GO:0043395(heparan sulfate proteoglycan binding)
PB.13231.1	GO:0007094(mitotic spindle assembly checkpoint)	-	-
PB.43460.1	-	-	GO:0000975(regulatory region DNA binding)
PB.100637.5	-	-	GO:0005515(protein binding)
PB.56226.1	GO:0030833(regulation of actin filament polymerization),GO:0034314(Arp2/3 complex-mediated actin nucleation)	GO:0005885(Arp2/3 protein complex),GO:0015629(actin cytoskeleton)	-
PB.71804.2	GO:0006508(proteolysis)	-	GO:0004252(serine-type endopeptidase activity)
PB.95547.1	-	GO:0016021(integral component of membrane)	-
PB.109593.17	GO:0006511(ubiquitin-dependent protein catabolic process),GO:0016567(protein ubiquitination)	GO:0000151(ubiquitin ligase complex)	GO:0034450(ubiquitin-ubiquitin ligase activity),GO:0004842(ubiquitin-protein transferase activity)
PB.16647.1	-	-	GO:0003723(RNA binding),GO:0005515(protein binding)
PB.53920.1	-	-	GO:0004842(ubiquitin-protein transferase activity)
PB.101426.8	GO:0055085(transmembrane transport)	GO:0016021(integral component of membrane)	-
PB.81843.1	-	-	GO:0003924(GTPase activity),GO:0005525(GTP binding)
PB.92887.1	GO:0008152(metabolic process)	-	GO:0070569(uridylyltransferase activity)
PB.112900.1	GO:0006811(ion transport),GO:0055085(transmembrane transport)	GO:0016020(membrane)	GO:0005216(ion channel activity)
PB.14055.2	GO:0006886(intracellular protein transport)	-	GO:0005515(protein binding)
PB.19825.1	-	-	GO:0003677(DNA binding)
PB.118362.1	GO:0055114(oxidation-reduction process)	-	GO:0005506(iron ion binding),GO:0016702(oxidoreductase activity, acting on single donors with incorporation of molecular oxygen, incorporation of two atoms of oxygen)
PB.44633.3	GO:0006468(protein phosphorylation)	-	GO:0004672(protein kinase activity),GO:0005524(ATP binding)
PB.37114.1	GO:0006221(pyrimidine nucleotide biosynthetic process)	-	GO:0003883(CTP synthase activity)
PB.74948.1	-	GO:0016459(myosin complex)	GO:0003774(motor activity),GO:0005524(ATP binding)
PB.84018.1	-	GO:0016459(myosin complex)	GO:0003774(motor activity),GO:0005524(ATP binding)
PB.101510.1	-	GO:0016020(membrane)	GO:0004970(ionotropic glutamate receptor activity),GO:0005234(extracellular-glutamate-gated ion channel activity)
PB.49144.1	GO:0006355(regulation of transcription, DNA-templated)	-	GO:0016747(transferase activity, transferring acyl groups other than amino-acyl groups)
PB.2197.2	-	-	GO:0005515(protein binding)
PB.7301.7	GO:0000398(mRNA splicing, via spliceosome)	GO:0005634(nucleus)	-
PB.71320.1	-	-	GO:0005509(calcium ion binding)
PB.62215.2	GO:0032259(methylation)	-	GO:0008168(methyltransferase activity)
PB.80441.2	-	GO:0016020(membrane)	-
PB.85979.1	GO:0055114(oxidation-reduction process)	-	GO:0016620(oxidoreductase activity, acting on the aldehyde or oxo group of donors, NAD or NADP as acceptor)
PB.100874.1	GO:0006468(protein phosphorylation)	-	GO:0004672(protein kinase activity),GO:0005524(ATP binding)
PB.14049.1	GO:0055114(oxidation-reduction process)	-	GO:0016209(antioxidant activity),GO:0016491(oxidoreductase activity),GO:0051920(peroxiredoxin activity)
PB.13757.1	-	-	GO:0005515(protein binding)
PB.98648.2	-	-	GO:0005515(protein binding)
PB.16576.1	GO:0007186(G-protein coupled receptor signaling pathway)	-	GO:0003924(GTPase activity),GO:0004871(signal transducer activity),GO:0019001(guanyl nucleotide binding),GO:0031683(G-protein beta/gamma-subunit complex binding)
PB.45006.3	-	GO:0016020(membrane)	-
PB.83211.1	GO:0006869(lipid transport),GO:0042157(lipoprotein metabolic process)	GO:0005576(extracellular region)	GO:0008289(lipid binding)
PB.56294.5	GO:0006351(transcription, DNA-templated)	-	GO:0003899(DNA-directed RNA polymerase activity)
PB.27594.1	-	GO:0005882(intermediate filament)	GO:0005198(structural molecule activity)
PB.55176.1	-	-	GO:0005515(protein binding)
PB.32112.1	-	GO:0016021(integral component of membrane)	GO:0004252(serine-type endopeptidase activity)
PB.10411.1	-	-	GO:0005515(protein binding)
PB.17750.7	-	-	GO:0003924(GTPase activity),GO:0005525(GTP binding)
PB.63088.1	GO:0007010(cytoskeleton organization)	-	GO:0003779(actin binding)
PB.65134.2	-	-	GO:0005515(protein binding)
PB.27382.2	GO:0006904(vesicle docking involved in exocytosis),GO:0016192(vesicle-mediated transport)	-	-
PB.81195.1	GO:0007186(G-protein coupled receptor signaling pathway)	-	GO:0003924(GTPase activity),GO:0004871(signal transducer activity),GO:0019001(guanyl nucleotide binding),GO:0031683(G-protein beta/gamma-subunit complex binding)
PB.84972.1	-	GO:0005882(intermediate filament)	GO:0005198(structural molecule activity)
PB.118579.1	-	-	GO:0005524(ATP binding),GO:0016887(ATPase activity)
PB.4044.1	-	GO:0016459(myosin complex)	GO:0003774(motor activity),GO:0005524(ATP binding)
PB.10819.1	-	-	GO:0008083(growth factor activity)
PB.32128.1	GO:0006629(lipid metabolic process)	-	-
PB.50877.1	-	GO:0005789(endoplasmic reticulum membrane)	-
PB.72840.1	-	-	GO:0003723(RNA binding),GO:0005515(protein binding)
PB.115888.1	GO:0015991(ATP hydrolysis coupled proton transport)	GO:0033179(proton-transporting V-type ATPase, V0 domain)	GO:0015078(hydrogen ion transmembrane transporter activity)
PB.92334.1	-	-	GO:0005515(protein binding)
PB.91118.3	GO:0006468(protein phosphorylation)	-	GO:0005515(protein binding),GO:0004672(protein kinase activity),GO:0004715(non-membrane spanning protein tyrosine kinase activity),GO:0005524(ATP binding)
PB.1153.5	GO:0006508(proteolysis)	GO:0031012(extracellular matrix)	GO:0004222(metalloendopeptidase activity),GO:0008270(zinc ion binding)
PB.93312.2	GO:0006468(protein phosphorylation)	-	GO:0004672(protein kinase activity),GO:0005524(ATP binding)
PB.109293.3	GO:0006508(proteolysis)	GO:0031012(extracellular matrix)	GO:0004222(metalloendopeptidase activity),GO:0008270(zinc ion binding)
PB.94406.1	GO:0007156(homophilic cell adhesion via plasma membrane adhesion molecules)	GO:0016020(membrane)	GO:0005509(calcium ion binding)
PB.87631.3	-	-	GO:0005524(ATP binding)
PB.51530.1	-	-	GO:0003924(GTPase activity)
PB.2642.1	GO:0015992(proton transport),GO:0046034(ATP metabolic process)	-	GO:0005524(ATP binding)
PB.101171.1	-	-	GO:0044212(transcription regulatory region DNA binding)
PB.37642.3	-	GO:0016459(myosin complex)	GO:0003774(motor activity),GO:0005524(ATP binding),GO:0005515(protein binding)
PB.61866.1	-	-	GO:0031072(heat shock protein binding),GO:0051082(unfolded protein binding)
PB.14930.2	GO:0006468(protein phosphorylation)	-	GO:0004672(protein kinase activity)
PB.66860.2	GO:0006412(translation)	GO:0015934(large ribosomal subunit)	GO:0003735(structural constituent of ribosome)
PB.93012.1	-	-	GO:0000975(regulatory region DNA binding)
PB.8797.1	-	-	GO:0005509(calcium ion binding)
PB.107023.1	-	-	GO:0003676(nucleic acid binding)
PB.40150.1	GO:0006468(protein phosphorylation)	-	GO:0004672(protein kinase activity),GO:0005524(ATP binding)
PB.41860.5	GO:0033014(tetrapyrrole biosynthetic process)	-	GO:0004418(hydroxymethylbilane synthase activity)
PB.15761.1	GO:0055114(oxidation-reduction process)	GO:0016020(membrane)	GO:0005044(scavenger receptor activity),GO:0005507(copper ion binding),GO:0016641(oxidoreductase activity, acting on the CH-NH2 group of donors, oxygen as acceptor)
PB.44961.6	-	-	GO:0003924(GTPase activity),GO:0005525(GTP binding)
PB.82034.1	GO:0006468(protein phosphorylation)	-	GO:0004672(protein kinase activity),GO:0005524(ATP binding)
PB.55372.1	-	-	GO:0016787(hydrolase activity)
PB.47927.1	GO:0009060(aerobic respiration),GO:0055114(oxidation-reduction process)	GO:0016021(integral component of membrane)	GO:0004129(cytochrome-c oxidase activity),GO:0005506(iron ion binding),GO:0009055(electron carrier activity),GO:0020037(heme binding)
PB.82312.15	GO:0007018(microtubule-based movement)	GO:0030286(dynein complex)	GO:0003777(microtubule motor activity)
PB.70682.1	-	-	GO:0005515(protein binding)
PB.84558.1	GO:0000278(mitotic cell cycle),GO:0007049(cell cycle)	GO:0000775(chromosome, centromeric region),GO:0005634(nucleus)	-
PB.15155.1	GO:0008152(metabolic process)	-	GO:0003824(catalytic activity)
PB.49419.1	GO:0046856(phosphatidylinositol dephosphorylation)	-	GO:0034597(phosphatidylinositol-4,5-bisphosphate 4-phosphatase activity)
PB.111976.1	GO:0006468(protein phosphorylation)	-	GO:0004672(protein kinase activity),GO:0005524(ATP binding)
PB.76636.1	GO:0006886(intracellular protein transport),GO:0016192(vesicle-mediated transport)	GO:0030131(clathrin adaptor complex),GO:0030117(membrane coat)	-
PB.115322.1	GO:0008152(metabolic process)	-	-
PB.50993.1	-	-	GO:0005509(calcium ion binding)
PB.99100.32	-	-	GO:0005515(protein binding)
PB.78508.1	GO:0006810(transport)	GO:0005794(Golgi apparatus)	-
PB.50440.2	-	-	GO:0005515(protein binding)
PB.72359.1	GO:0007264(small GTPase mediated signal transduction)	-	GO:0005085(guanyl-nucleotide exchange factor activity)
PB.104879.2	-	-	GO:0005509(calcium ion binding)
PB.90027.1	GO:0006465(signal peptide processing)	GO:0005787(signal peptidase complex),GO:0016021(integral component of membrane)	GO:0008233(peptidase activity)
PB.75266.1	GO:0030833(regulation of actin filament polymerization),GO:0034314(Arp2/3 complex-mediated actin nucleation)	GO:0005885(Arp2/3 protein complex),GO:0015629(actin cytoskeleton)	-
PB.115184.1	GO:0006412(translation)	GO:0005840(ribosome)	GO:0003735(structural constituent of ribosome)
PB.112734.4	-	GO:0005737(cytoplasm),GO:0005852(eukaryotic translation initiation factor 3 complex)	GO:0003743(translation initiation factor activity)
PB.87659.1	-	-	GO:0003924(GTPase activity),GO:0005525(GTP binding)
PB.8989.1	GO:0000226(microtubule cytoskeleton organization),GO:0007020(microtubule nucleation)	GO:0000922(spindle pole),GO:0005815(microtubule organizing center)	GO:0043015(gamma-tubulin binding)
PB.51550.3	-	-	GO:0003924(GTPase activity),GO:0005525(GTP binding)
PB.55576.1	-	-	GO:0005515(protein binding)
PB.54419.1	GO:0006355(regulation of transcription, DNA-templated),GO:0043401(steroid hormone mediated signaling pathway)	-	-
PB.113226.1	GO:0005975(carbohydrate metabolic process)	-	GO:0004415(hyalurononglucosaminidase activity)
PB.56452.1	-	-	GO:0003676(nucleic acid binding)
PB.66863.1	GO:0055114(oxidation-reduction process)	-	GO:0008168(methyltransferase activity),GO:0016706(oxidoreductase activity, acting on paired donors, with incorporation or reduction of molecular oxygen, 2-oxoglutarate as one donor, and incorporation of one atom each of oxygen into both donors)
PB.23597.1	-	GO:0019867(outer membrane)	-
PB.73307.1	-	-	GO:0005515(protein binding)
PB.11619.1	GO:0008152(metabolic process)	-	GO:0008484(sulfuric ester hydrolase activity)
PB.96235.1	GO:0006265(DNA topological change)	GO:0005694(chromosome)	GO:0003677(DNA binding),GO:0003917(DNA topoisomerase type I activity)
PB.95318.1	-	-	GO:0016301(kinase activity),GO:0016772(transferase activity, transferring phosphorus-containing groups)
PB.110444.1	GO:1901135(carbohydrate derivative metabolic process)	-	GO:0097367(carbohydrate derivative binding)
PB.50743.2	-	-	GO:0008146(sulfotransferase activity)
PB.17464.2	-	GO:0005856(cytoskeleton)	-
PB.19447.2	GO:0007186(G-protein coupled receptor signaling pathway)	GO:0016021(integral component of membrane)	GO:0004930(G-protein coupled receptor activity)
PB.102463.1	GO:0006468(protein phosphorylation)	-	GO:0004672(protein kinase activity)
PB.72989.1	-	-	GO:0005515(protein binding)
PB.105214.1	GO:0006355(regulation of transcription, DNA-templated)	-	GO:0003677(DNA binding)
PB.107080.1	-	-	GO:0003676(nucleic acid binding)
PB.116823.4	GO:0006355(regulation of transcription, DNA-templated)	GO:0005634(nucleus)	GO:0003677(DNA binding)
PB.111734.21	-	-	GO:0046332(SMAD binding)
PB.22349.1	GO:0006351(transcription, DNA-templated),GO:0006355(regulation of transcription, DNA-templated)	GO:0005634(nucleus)	-
PB.38565.1	GO:0006508(proteolysis)	-	GO:0004252(serine-type endopeptidase activity)
PB.101690.1	GO:0006351(transcription, DNA-templated),GO:0007623(circadian rhythm)	GO:0005634(nucleus)	-
PB.23738.2	GO:0045892(negative regulation of transcription, DNA-templated)	GO:0005634(nucleus)	-
PB.47226.1	GO:0007186(G-protein coupled receptor signaling pathway)	GO:0016021(integral component of membrane)	GO:0004930(G-protein coupled receptor activity)
PB.22248.1	GO:0055114(oxidation-reduction process)	-	GO:0016627(oxidoreductase activity, acting on the CH-CH group of donors)
PB.44895.1	-	-	GO:0005524(ATP binding)
PB.105266.1	-	-	GO:0005096(GTPase activator activity)
PB.85612.1	-	-	GO:0005201(extracellular matrix structural constituent)
PB.118999.33	-	-	GO:0005524(ATP binding)
PB.5158.5	-	-	GO:0008440(inositol-1,4,5-trisphosphate 3-kinase activity)
PB.13534.5	-	-	GO:0003676(nucleic acid binding)
PB.78082.4	GO:0051603(proteolysis involved in cellular protein catabolic process),GO:0006511(ubiquitin-dependent protein catabolic process)	GO:0005839(proteasome core complex),GO:0019773(proteasome core complex, alpha-subunit complex)	GO:0004298(threonine-type endopeptidase activity),GO:0004175(endopeptidase activity)
PB.16518.7	-	GO:0016020(membrane)	-
PB.39585.1	GO:0006313(transposition, DNA-mediated),GO:0015074(DNA integration)	-	GO:0003677(DNA binding)
PB.61614.1	-	GO:0016021(integral component of membrane)	GO:0015293(symporter activity)
PB.102473.2	GO:0006879(cellular iron ion homeostasis)	-	GO:0008199(ferric iron binding)
PB.106454.1	-	-	GO:0005515(protein binding)
PB.93552.1	GO:0006468(protein phosphorylation),GO:0007172(signal complex assembly)	GO:0005925(focal adhesion)	GO:0004713(protein tyrosine kinase activity),GO:0004871(signal transducer activity),GO:0004672(protein kinase activity)
PB.52303.1	-	-	GO:0008270(zinc ion binding)
PB.89073.1	-	-	GO:0005515(protein binding)
PB.8390.1	-	-	GO:0005201(extracellular matrix structural constituent)
PB.47866.3	GO:0001558(regulation of cell growth)	GO:0005576(extracellular region)	GO:0005520(insulin-like growth factor binding)
PB.107101.1	GO:0016485(protein processing)	GO:0016021(integral component of membrane)	GO:0004190(aspartic-type endopeptidase activity)
PB.56022.1	GO:0045454(cell redox homeostasis)	-	-
PB.6540.1	GO:0035556(intracellular signal transduction),GO:0006468(protein phosphorylation)	-	GO:0003677(DNA binding),GO:0004672(protein kinase activity),GO:0005524(ATP binding)
PB.1809.9	-	GO:0005634(nucleus)	GO:0003676(nucleic acid binding),GO:0005524(ATP binding),GO:0003723(RNA binding),GO:0004004(ATP-dependent RNA helicase activity)
PB.89669.1	GO:0055114(oxidation-reduction process)	-	GO:0016620(oxidoreductase activity, acting on the aldehyde or oxo group of donors, NAD or NADP as acceptor)
PB.68582.1	-	-	GO:0003676(nucleic acid binding),GO:0008270(zinc ion binding)
PB.111239.1	-	-	GO:0005515(protein binding)
PB.57434.1	-	-	GO:0005509(calcium ion binding)
PB.30401.1	-	GO:0005882(intermediate filament)	GO:0005198(structural molecule activity)
PB.12870.3	-	-	GO:0016757(transferase activity, transferring glycosyl groups)
PB.26275.1	GO:0046854(phosphatidylinositol phosphorylation)	-	-
PB.44582.2	GO:0006355(regulation of transcription, DNA-templated)	-	GO:0003700(transcription factor activity, sequence-specific DNA binding)
PB.20412.1	GO:0006355(regulation of transcription, DNA-templated)	GO:0005634(nucleus)	GO:0003700(transcription factor activity, sequence-specific DNA binding),GO:0008270(zinc ion binding),GO:0043565(sequence-specific DNA binding)
PB.11631.2	-	-	GO:0016787(hydrolase activity)
PB.61629.1	-	-	GO:0046983(protein dimerization activity)
PB.13488.3	-	-	GO:0003924(GTPase activity),GO:0005525(GTP binding)
PB.92931.1	-	-	GO:0005515(protein binding)
PB.83070.1	GO:0006469(negative regulation of protein kinase activity)	-	GO:0004862(cAMP-dependent protein kinase inhibitor activity)
PB.29730.1	-	-	GO:0003676(nucleic acid binding)
PB.50338.2	-	-	GO:0005201(extracellular matrix structural constituent)
PB.23740.2	GO:0045892(negative regulation of transcription, DNA-templated)	GO:0005634(nucleus)	-
PB.49319.1	-	-	GO:0003676(nucleic acid binding)
PB.113228.2	GO:0005975(carbohydrate metabolic process)	-	GO:0004415(hyalurononglucosaminidase activity)
PB.9173.1	-	GO:0016020(membrane)	GO:0005044(scavenger receptor activity)
PB.111563.2	GO:0055114(oxidation-reduction process)	-	GO:0003824(catalytic activity)
PB.116727.2	GO:0006313(transposition, DNA-mediated),GO:0015074(DNA integration)	-	GO:0003677(DNA binding)
PB.115774.3	GO:0006094(gluconeogenesis),GO:0006096(glycolytic process)	-	GO:0004347(glucose-6-phosphate isomerase activity)
PB.2665.1	GO:0006810(transport),GO:0055085(transmembrane transport)	GO:0016021(integral component of membrane)	GO:0005524(ATP binding),GO:0042626(ATPase activity, coupled to transmembrane movement of substances)
PB.21068.12	-	-	GO:0016301(kinase activity),GO:0016772(transferase activity, transferring phosphorus-containing groups)
PB.21139.2	-	-	GO:0016301(kinase activity),GO:0016772(transferase activity, transferring phosphorus-containing groups)
PB.87969.2	-	-	GO:0003723(RNA binding)
PB.82904.1	-	-	GO:0003924(GTPase activity)
PB.10694.1	GO:0055114(oxidation-reduction process)	-	GO:0016616(oxidoreductase activity, acting on the CH-OH group of donors, NAD or NADP as acceptor)
PB.83796.1	GO:0009190(cyclic nucleotide biosynthetic process),GO:0035556(intracellular signal transduction)	-	GO:0016849(phosphorus-oxygen lyase activity)
PB.98572.1	-	-	GO:0019239(deaminase activity)
PB.43303.1	GO:0006355(regulation of transcription, DNA-templated)	GO:0005634(nucleus)	GO:0003700(transcription factor activity, sequence-specific DNA binding),GO:0043565(sequence-specific DNA binding)
PB.119517.1	-	GO:0016459(myosin complex)	GO:0005515(protein binding),GO:0003774(motor activity),GO:0005524(ATP binding)
PB.111399.1	GO:0008053(mitochondrial fusion)	GO:0005741(mitochondrial outer membrane),GO:0016021(integral component of membrane)	GO:0003924(GTPase activity)
PB.94504.1	GO:0035556(intracellular signal transduction)	-	-
PB.115635.2	GO:0006810(transport)	GO:0016021(integral component of membrane)	-
PB.49608.6	GO:0006810(transport)	GO:0016021(integral component of membrane)	-
PB.9163.1	GO:0042742(defense response to bacterium)	-	-
PB.99077.1	GO:0006810(transport),GO:0055085(transmembrane transport)	GO:0016020(membrane)	-
PB.41888.1	GO:0006508(proteolysis)	-	GO:0004252(serine-type endopeptidase activity)
PB.34272.1	GO:0006807(nitrogen compound metabolic process)	-	GO:0016810(hydrolase activity, acting on carbon-nitrogen (but not peptide) bonds)
PB.86975.1	-	-	GO:0005525(GTP binding)
PB.12292.4	GO:0006810(transport)	GO:0016021(integral component of membrane)	-
PB.68011.1	-	-	GO:0004842(ubiquitin-protein transferase activity)
PB.77834.1	-	-	GO:0016787(hydrolase activity)
PB.52756.1	GO:0007275(multicellular organism development),GO:0030178(negative regulation of Wnt signaling pathway)	GO:0005576(extracellular region)	-
PB.27568.1	GO:0005975(carbohydrate metabolic process)	-	GO:0004553(hydrolase activity, hydrolyzing O-glycosyl compounds)
PB.8323.1	GO:0008152(metabolic process)	-	GO:0008484(sulfuric ester hydrolase activity)
PB.96093.1	GO:0032012(regulation of ARF protein signal transduction)	-	GO:0005086(ARF guanyl-nucleotide exchange factor activity)
PB.101552.1	GO:0006418(tRNA aminoacylation for protein translation)	-	GO:0000166(nucleotide binding),GO:0004812(aminoacyl-tRNA ligase activity),GO:0005524(ATP binding)
PB.105047.1	-	-	GO:0003676(nucleic acid binding)
PB.68889.1	-	-	GO:0005515(protein binding)
PB.81260.6	-	GO:0005739(mitochondrion)	GO:0004408(holocytochrome-c synthase activity)
PB.12087.2	-	-	GO:0046983(protein dimerization activity)
PB.31458.2	GO:0006313(transposition, DNA-mediated),GO:0015074(DNA integration)	-	GO:0003677(DNA binding)
PB.36069.1	GO:0006955(immune response),GO:0019882(antigen processing and presentation)	GO:0016020(membrane),GO:0042613(MHC class II protein complex)	-
PB.96083.2	-	-	GO:0005515(protein binding)
PB.99981.2	-	-	GO:0003924(GTPase activity),GO:0005525(GTP binding)
PB.98481.1	GO:0006508(proteolysis)	-	GO:0004222(metalloendopeptidase activity),GO:0005524(ATP binding)
PB.29718.1	-	-	GO:0005515(protein binding)
PB.104496.1	-	-	GO:0016787(hydrolase activity)
PB.40210.1	GO:0006098(pentose-phosphate shunt),GO:0055114(oxidation-reduction process)	-	GO:0004616(phosphogluconate dehydrogenase (decarboxylating) activity)
PB.114032.6	-	-	GO:0046872(metal ion binding)
PB.3163.1	GO:0007186(G-protein coupled receptor signaling pathway)	GO:0016021(integral component of membrane)	GO:0004930(G-protein coupled receptor activity)
PB.107741.4	-	-	GO:0016787(hydrolase activity)
PB.110178.1	GO:0042981(regulation of apoptotic process)	-	GO:0005515(protein binding)
PB.76514.1	-	-	GO:0009055(electron carrier activity),GO:0020037(heme binding)
PB.77882.1	GO:0055114(oxidation-reduction process)	-	GO:0008121(ubiquinol-cytochrome-c reductase activity)
PB.52943.5	-	GO:0005576(extracellular region)	GO:0005509(calcium ion binding)
PB.2194.1	GO:0006355(regulation of transcription, DNA-templated)	-	GO:0003700(transcription factor activity, sequence-specific DNA binding)
PB.36059.10	GO:0006955(immune response),GO:0019882(antigen processing and presentation)	GO:0016020(membrane),GO:0042613(MHC class II protein complex)	-
PB.34159.1	GO:0055114(oxidation-reduction process)	-	GO:0016491(oxidoreductase activity)
PB.26643.1	-	-	GO:0003676(nucleic acid binding)
PB.68285.2	GO:0030001(metal ion transport)	-	GO:0046872(metal ion binding)
PB.20137.5	GO:0006355(regulation of transcription, DNA-templated)	-	GO:0003700(transcription factor activity, sequence-specific DNA binding)
PB.71368.2	GO:0055114(oxidation-reduction process)	-	GO:0005506(iron ion binding),GO:0016705(oxidoreductase activity, acting on paired donors, with incorporation or reduction of molecular oxygen),GO:0020037(heme binding)
PB.93867.1	-	-	GO:0005524(ATP binding)
PB.37467.1	GO:0055114(oxidation-reduction process)	-	GO:0008168(methyltransferase activity),GO:0016706(oxidoreductase activity, acting on paired donors, with incorporation or reduction of molecular oxygen, 2-oxoglutarate as one donor, and incorporation of one atom each of oxygen into both donors)
PB.28022.1	-	-	GO:0003723(RNA binding),GO:0005515(protein binding)
PB.100304.1	GO:0006355(regulation of transcription, DNA-templated)	GO:0005622(intracellular)	-
PB.26409.6	GO:0006508(proteolysis)	-	GO:0004252(serine-type endopeptidase activity)
PB.54832.1	-	GO:0016459(myosin complex)	GO:0003774(motor activity),GO:0005524(ATP binding)
PB.54319.1	GO:0007186(G-protein coupled receptor signaling pathway)	GO:0016021(integral component of membrane)	GO:0004930(G-protein coupled receptor activity)
PB.96823.1	GO:0007156(homophilic cell adhesion via plasma membrane adhesion molecules)	GO:0016020(membrane)	GO:0005509(calcium ion binding)
PB.48837.1	-	-	GO:0005515(protein binding)
PB.57925.1	-	-	GO:0005515(protein binding)
PB.101836.1	GO:0006810(transport)	GO:0016020(membrane)	GO:0005215(transporter activity)
PB.5784.1	-	-	GO:0004867(serine-type endopeptidase inhibitor activity),GO:0005515(protein binding)
PB.118691.11	GO:0019752(carboxylic acid metabolic process)	-	GO:0016831(carboxy-lyase activity),GO:0030170(pyridoxal phosphate binding)
PB.82888.1	GO:0006886(intracellular protein transport)	GO:0005622(intracellular)	-
PB.3502.1	-	-	GO:0005509(calcium ion binding),GO:0005544(calcium-dependent phospholipid binding)
PB.74935.1	-	-	GO:0005515(protein binding)
PB.45421.1	GO:0006468(protein phosphorylation)	-	GO:0004672(protein kinase activity)
PB.72425.5	-	-	GO:0005515(protein binding)
PB.20896.1	-	-	GO:0005515(protein binding)
PB.31460.1	-	-	GO:0008237(metallopeptidase activity),GO:0008270(zinc ion binding)
PB.36839.1	GO:0009165(nucleotide biosynthetic process)	-	GO:0000287(magnesium ion binding),GO:0004749(ribose phosphate diphosphokinase activity)
PB.50874.1	-	GO:0005789(endoplasmic reticulum membrane)	-
PB.51003.1	-	-	GO:0008191(metalloendopeptidase inhibitor activity)
PB.37819.1	GO:0008152(metabolic process)	-	GO:0016624(oxidoreductase activity, acting on the aldehyde or oxo group of donors, disulfide as acceptor)
PB.37203.1	GO:0006955(immune response)	GO:0016020(membrane)	GO:0005164(tumor necrosis factor receptor binding)
PB.64719.2	-	-	GO:0005515(protein binding)
PB.18125.1	-	-	GO:0005509(calcium ion binding)
PB.115541.3	-	-	GO:0008237(metallopeptidase activity),GO:0008270(zinc ion binding)
PB.88782.3	GO:0055085(transmembrane transport)	GO:0016021(integral component of membrane)	-
PB.25162.1	GO:0043087(regulation of GTPase activity)	-	GO:0005515(protein binding)
PB.37781.2	-	-	GO:0005515(protein binding)
PB.88603.1	-	-	GO:0005515(protein binding)
PB.31755.1	GO:0051016(barbed-end actin filament capping)	GO:0008290(F-actin capping protein complex)	-
PB.54989.1	-	-	GO:0005515(protein binding)
PB.1604.1	-	GO:0016021(integral component of membrane)	-
PB.25102.2	GO:0008152(metabolic process)	-	GO:0016746(transferase activity, transferring acyl groups)
PB.59859.1	-	GO:0016459(myosin complex)	GO:0003774(motor activity),GO:0005524(ATP binding)
PB.80172.5	GO:0030001(metal ion transport),GO:0055085(transmembrane transport)	GO:0016020(membrane)	GO:0046873(metal ion transmembrane transporter activity)
PB.93665.1	GO:0005975(carbohydrate metabolic process)	-	GO:0004553(hydrolase activity, hydrolyzing O-glycosyl compounds)
PB.38324.1	GO:0055114(oxidation-reduction process)	-	GO:0016491(oxidoreductase activity)
PB.98054.1	-	-	GO:0008083(growth factor activity)
PB.106153.1	-	GO:0005622(intracellular)	GO:0003779(actin binding)
PB.110710.1	-	-	GO:0005515(protein binding)
PB.32534.1	GO:0007165(signal transduction),GO:0030168(platelet activation),GO:0051258(protein polymerization)	GO:0005577(fibrinogen complex)	GO:0005102(receptor binding),GO:0030674(protein binding, bridging)
PB.104932.1	GO:0006511(ubiquitin-dependent protein catabolic process)	-	GO:0031625(ubiquitin protein ligase binding)
PB.53142.1	-	-	GO:0005515(protein binding)
PB.25595.2	GO:0006914(autophagy)	GO:1990316(ATG1/ULK1 kinase complex)	-
PB.16128.1	GO:0055114(oxidation-reduction process)	-	GO:0016702(oxidoreductase activity, acting on single donors with incorporation of molecular oxygen, incorporation of two atoms of oxygen),GO:0046872(metal ion binding)
PB.117823.2	GO:0051225(spindle assembly)	GO:0070652(HAUS complex)	-
PB.82037.1	GO:0006468(protein phosphorylation)	-	GO:0004672(protein kinase activity),GO:0005524(ATP binding)
PB.61143.1	-	-	GO:0005515(protein binding)
PB.111705.1	GO:0006468(protein phosphorylation)	-	GO:0004672(protein kinase activity),GO:0005524(ATP binding)
PB.88768.1	GO:0016973(poly(A)+ mRNA export from nucleus)	GO:0005643(nuclear pore)	-
PB.68632.1	GO:0006412(translation)	GO:0005622(intracellular),GO:0005840(ribosome)	GO:0003723(RNA binding),GO:0003735(structural constituent of ribosome)
PB.80557.2	-	-	GO:0003682(chromatin binding)
PB.58278.1	-	-	GO:0008270(zinc ion binding)
PB.40333.5	GO:0006751(glutathione catabolic process)	-	GO:0003839(gamma-glutamylcyclotransferase activity)
PB.76676.1	GO:0006289(nucleotide-excision repair),GO:0043161(proteasome-mediated ubiquitin-dependent protein catabolic process)	-	GO:0003684(damaged DNA binding)
PB.91403.1	-	-	GO:0016301(kinase activity),GO:0016772(transferase activity, transferring phosphorus-containing groups)
PB.93072.1	GO:0006021(inositol biosynthetic process),GO:0008654(phospholipid biosynthetic process)	-	GO:0004512(inositol-3-phosphate synthase activity)
PB.101708.1	GO:0006813(potassium ion transport)	GO:0016021(integral component of membrane)	GO:0005242(inward rectifier potassium channel activity)
PB.51744.22	-	-	GO:0005515(protein binding)
PB.116294.1	GO:0006096(glycolytic process)	-	GO:0000287(magnesium ion binding),GO:0004743(pyruvate kinase activity),GO:0030955(potassium ion binding)
PB.62679.1	GO:0006468(protein phosphorylation)	-	GO:0004672(protein kinase activity),GO:0005524(ATP binding)
PB.61521.6	-	GO:0016459(myosin complex)	GO:0003774(motor activity),GO:0005524(ATP binding)
PB.15538.1	-	-	GO:0005515(protein binding)
PB.4433.1	GO:0015991(ATP hydrolysis coupled proton transport)	GO:0033179(proton-transporting V-type ATPase, V0 domain)	GO:0015078(hydrogen ion transmembrane transporter activity)
PB.19397.4	GO:0008152(metabolic process)	-	GO:0016787(hydrolase activity)
PB.90600.5	-	-	GO:0003677(DNA binding)
PB.10757.3	-	-	GO:0008408(3'-5' exonuclease activity),GO:0000166(nucleotide binding),GO:0003677(DNA binding)
PB.37984.1	-	GO:0005789(endoplasmic reticulum membrane)	-
PB.9109.1	GO:0006468(protein phosphorylation)	-	GO:0004672(protein kinase activity),GO:0005524(ATP binding)
PB.58086.1	GO:0006412(translation)	GO:0005622(intracellular),GO:0005840(ribosome)	GO:0003735(structural constituent of ribosome)
PB.20751.1	GO:0006355(regulation of transcription, DNA-templated)	GO:0016592(mediator complex)	GO:0001104(RNA polymerase II transcription cofactor activity)
PB.77134.7	GO:0006355(regulation of transcription, DNA-templated),GO:0043401(steroid hormone mediated signaling pathway)	GO:0005634(nucleus)	GO:0003700(transcription factor activity, sequence-specific DNA binding),GO:0008270(zinc ion binding),GO:0043565(sequence-specific DNA binding)
PB.13674.1	-	GO:0016021(integral component of membrane)	-
PB.41402.1	-	GO:0005783(endoplasmic reticulum)	-
PB.19681.1	GO:0008152(metabolic process)	-	GO:0004807(triose-phosphate isomerase activity)
PB.98169.1	-	-	GO:0005515(protein binding)
PB.109348.1	-	GO:0005622(intracellular)	GO:0008270(zinc ion binding),GO:0005515(protein binding)
PB.62328.4	GO:0006120(mitochondrial electron transport, NADH to ubiquinone),GO:0055114(oxidation-reduction process)	-	-
PB.6106.1	-	GO:0005576(extracellular region)	GO:0005509(calcium ion binding)
PB.59349.1	-	GO:0016021(integral component of membrane)	-
PB.118038.4	-	-	GO:0005515(protein binding)
PB.76209.1	GO:0042254(ribosome biogenesis)	GO:0005634(nucleus)	-
PB.70864.1	-	-	GO:0046872(metal ion binding)
PB.55675.1	GO:0008152(metabolic process)	-	GO:0004807(triose-phosphate isomerase activity)
PB.24139.1	-	-	GO:0003924(GTPase activity)
PB.80693.2	-	-	GO:0005515(protein binding)
PB.109224.5	-	-	GO:0003676(nucleic acid binding)
PB.42862.1	-	-	GO:0016787(hydrolase activity)
PB.102258.1	GO:0055114(oxidation-reduction process)	-	GO:0016491(oxidoreductase activity)
PB.100231.1	-	-	GO:0016301(kinase activity),GO:0016772(transferase activity, transferring phosphorus-containing groups)
PB.34594.2	GO:0006468(protein phosphorylation)	-	GO:0004674(protein serine/threonine kinase activity),GO:0005524(ATP binding)
PB.47312.1	GO:0051260(protein homooligomerization)	-	-
PB.93291.1	-	-	GO:0008121(ubiquinol-cytochrome-c reductase activity),GO:0009055(electron carrier activity)
PB.69022.1	-	-	GO:0004129(cytochrome-c oxidase activity)
PB.73488.1	-	-	GO:0016301(kinase activity),GO:0016772(transferase activity, transferring phosphorus-containing groups)
PB.44400.2	GO:0006355(regulation of transcription, DNA-templated)	GO:0005634(nucleus)	GO:0003700(transcription factor activity, sequence-specific DNA binding),GO:0008270(zinc ion binding),GO:0016747(transferase activity, transferring acyl groups other than amino-acyl groups)
PB.53622.1	-	-	GO:0016301(kinase activity),GO:0016772(transferase activity, transferring phosphorus-containing groups)
PB.60570.2	-	GO:0005622(intracellular)	GO:0005515(protein binding),GO:0008270(zinc ion binding)
PB.26052.1	GO:0007010(cytoskeleton organization)	-	GO:0003779(actin binding)
PB.81763.1	GO:0055114(oxidation-reduction process)	-	GO:0016616(oxidoreductase activity, acting on the CH-OH group of donors, NAD or NADP as acceptor)
PB.24495.1	-	GO:0005576(extracellular region)	GO:0005509(calcium ion binding)
PB.91196.1	GO:0006355(regulation of transcription, DNA-templated)	-	GO:0003700(transcription factor activity, sequence-specific DNA binding)
PB.37075.2	GO:0007050(cell cycle arrest)	GO:0005634(nucleus)	GO:0004861(cyclin-dependent protein serine/threonine kinase inhibitor activity)
PB.9499.1	GO:0015986(ATP synthesis coupled proton transport)	GO:0045261(proton-transporting ATP synthase complex, catalytic core F(1))	GO:0046933(proton-transporting ATP synthase activity, rotational mechanism)
PB.17499.4	-	-	GO:0003676(nucleic acid binding),GO:0005524(ATP binding)
PB.65848.2	GO:0006352(DNA-templated transcription, initiation)	-	-
PB.112896.1	GO:0051260(protein homooligomerization)	-	-
PB.40018.4	-	-	GO:0016301(kinase activity),GO:0016772(transferase activity, transferring phosphorus-containing groups)
PB.101072.1	GO:0006468(protein phosphorylation)	-	GO:0004672(protein kinase activity),GO:0005524(ATP binding)
PB.111850.1	GO:0055114(oxidation-reduction process)	GO:0016020(membrane)	-
PB.6543.2	GO:0006468(protein phosphorylation),GO:0035556(intracellular signal transduction)	-	GO:0004672(protein kinase activity),GO:0005524(ATP binding)
PB.39564.1	-	-	GO:0000975(regulatory region DNA binding)
PB.104794.1	GO:0006260(DNA replication),GO:0006355(regulation of transcription, DNA-templated)	GO:0005634(nucleus)	GO:0003700(transcription factor activity, sequence-specific DNA binding)
PB.91968.3	-	GO:0005576(extracellular region)	GO:0005179(hormone activity)
PB.53658.1	-	-	GO:0016301(kinase activity),GO:0016772(transferase activity, transferring phosphorus-containing groups)
PB.64645.1	-	-	GO:0016301(kinase activity),GO:0016772(transferase activity, transferring phosphorus-containing groups)
PB.75920.1	-	GO:0016459(myosin complex)	GO:0003774(motor activity),GO:0005524(ATP binding)
PB.17933.1	GO:0006355(regulation of transcription, DNA-templated)	-	-
PB.2639.1	-	-	GO:0005524(ATP binding)
PB.114576.1	GO:0006631(fatty acid metabolic process),GO:0055114(oxidation-reduction process)	-	GO:0003857(3-hydroxyacyl-CoA dehydrogenase activity),GO:0016491(oxidoreductase activity)
PB.24481.1	GO:0006508(proteolysis)	GO:0005576(extracellular region)	GO:0004252(serine-type endopeptidase activity),GO:0005509(calcium ion binding)
PB.36227.5	-	-	GO:0008237(metallopeptidase activity),GO:0008270(zinc ion binding)
PB.76890.1	GO:0006457(protein folding),GO:0006950(response to stress)	-	GO:0005524(ATP binding),GO:0051082(unfolded protein binding)
PB.70618.227	-	-	GO:0016301(kinase activity),GO:0016772(transferase activity, transferring phosphorus-containing groups)
PB.36376.1	GO:0006810(transport)	GO:0016020(membrane)	GO:0005215(transporter activity)
PB.79461.1	-	GO:0005737(cytoplasm)	GO:0005094(Rho GDP-dissociation inhibitor activity)
PB.94911.1	GO:0006813(potassium ion transport),GO:0006814(sodium ion transport)	GO:0005890(sodium:potassium-exchanging ATPase complex)	-
PB.15632.1	GO:0006874(cellular calcium ion homeostasis)	GO:0016021(integral component of membrane)	GO:0005219(ryanodine-sensitive calcium-release channel activity)
PB.35304.1	GO:1901031(regulation of response to reactive oxygen species)	GO:0005634(nucleus)	-
PB.71157.1	-	-	GO:0005515(protein binding)
PB.40710.6	GO:0055114(oxidation-reduction process)	-	GO:0016616(oxidoreductase activity, acting on the CH-OH group of donors, NAD or NADP as acceptor)
PB.115777.1	GO:0005975(carbohydrate metabolic process)	-	GO:0008184(glycogen phosphorylase activity)
PB.114163.1	-	GO:0016459(myosin complex)	GO:0003774(motor activity),GO:0005524(ATP binding)
PB.25368.1	-	GO:0005882(intermediate filament)	GO:0005198(structural molecule activity)
PB.110685.1	GO:0006635(fatty acid beta-oxidation)	GO:0005777(peroxisome)	GO:0003997(acyl-CoA oxidase activity)
PB.35921.1	-	-	GO:0005515(protein binding)
PB.59425.2	-	-	GO:0004129(cytochrome-c oxidase activity)
PB.88480.21	-	GO:0016021(integral component of membrane)	-
PB.74765.1	-	-	GO:0016301(kinase activity)
PB.93073.1	GO:0006021(inositol biosynthetic process),GO:0008654(phospholipid biosynthetic process)	-	GO:0004512(inositol-3-phosphate synthase activity)
PB.73051.1	GO:0007186(G-protein coupled receptor signaling pathway)	GO:0016021(integral component of membrane)	GO:0004930(G-protein coupled receptor activity)
PB.38631.2	GO:0006468(protein phosphorylation)	-	GO:0004672(protein kinase activity),GO:0005524(ATP binding)
PB.36237.2	GO:0008152(metabolic process)	-	GO:0016747(transferase activity, transferring acyl groups other than amino-acyl groups)
PB.109249.11	GO:0006355(regulation of transcription, DNA-templated)	GO:0005622(intracellular)	-
PB.21718.1	GO:0046854(phosphatidylinositol phosphorylation)	-	-
PB.116289.1	GO:0006096(glycolytic process)	-	GO:0000287(magnesium ion binding),GO:0004743(pyruvate kinase activity),GO:0030955(potassium ion binding)
PB.113682.2	-	-	GO:0020037(heme binding)
PB.13959.1	GO:0006302(double-strand break repair)	GO:0005634(nucleus)	GO:0016787(hydrolase activity),GO:0004519(endonuclease activity),GO:0030145(manganese ion binding)
PB.25181.1	-	-	GO:0008270(zinc ion binding)
PB.27280.1	-	GO:0005622(intracellular)	GO:0005515(protein binding),GO:0008270(zinc ion binding)
PB.106787.1	GO:0032922(circadian regulation of gene expression)	-	GO:0000976(transcription regulatory region sequence-specific DNA binding)
PB.21880.1	GO:0006508(proteolysis)	-	GO:0004181(metallocarboxypeptidase activity),GO:0008270(zinc ion binding)
PB.69845.7	GO:0006468(protein phosphorylation)	-	GO:0004672(protein kinase activity),GO:0005524(ATP binding)
PB.118692.1	-	-	GO:0016301(kinase activity),GO:0016772(transferase activity, transferring phosphorus-containing groups)
PB.100390.1	GO:0006836(neurotransmitter transport)	GO:0016021(integral component of membrane)	GO:0005328(neurotransmitter:sodium symporter activity)
PB.106086.2	-	GO:0005856(cytoskeleton)	-
PB.55849.1	GO:0006396(RNA processing)	-	-
PB.4223.3	-	-	GO:0003950(NAD+ ADP-ribosyltransferase activity)
PB.85008.1	GO:0006413(translational initiation)	-	GO:0003743(translation initiation factor activity),GO:0003723(RNA binding)
PB.14330.2	GO:0006355(regulation of transcription, DNA-templated)	GO:0005667(transcription factor complex)	GO:0003700(transcription factor activity, sequence-specific DNA binding)
PB.11126.1	GO:0006810(transport)	GO:0016020(membrane)	GO:0005215(transporter activity)
PB.27411.3	GO:0007186(G-protein coupled receptor signaling pathway)	-	GO:0003924(GTPase activity),GO:0004871(signal transducer activity),GO:0019001(guanyl nucleotide binding),GO:0031683(G-protein beta/gamma-subunit complex binding)
PB.92800.1	-	GO:0016021(integral component of membrane)	-
PB.104310.1	-	-	GO:0005515(protein binding)
PB.36876.1	-	-	GO:0005515(protein binding)
PB.106481.1	-	GO:0005815(microtubule organizing center)	-
PB.57782.1	-	-	GO:0005515(protein binding)
PB.13067.1	-	-	GO:0004843(thiol-dependent ubiquitin-specific protease activity),GO:1990380(Lys48-specific deubiquitinase activity)
PB.78426.1	-	-	GO:0003924(GTPase activity),GO:0005525(GTP binding)
PB.52796.2	GO:0035556(intracellular signal transduction)	-	-
PB.39131.1	GO:0000290(deadenylation-dependent decapping of nuclear-transcribed mRNA),GO:0043085(positive regulation of catalytic activity)	-	GO:0008047(enzyme activator activity)
PB.91352.1	-	-	GO:0016301(kinase activity),GO:0016772(transferase activity, transferring phosphorus-containing groups)
PB.7103.1	GO:0006412(translation)	GO:0005622(intracellular),GO:0005840(ribosome)	GO:0003735(structural constituent of ribosome)
PB.80447.3	GO:0043087(regulation of GTPase activity),GO:0035556(intracellular signal transduction)	-	-
PB.32671.2	-	-	GO:0005201(extracellular matrix structural constituent)
PB.76121.2	GO:0009060(aerobic respiration),GO:0055114(oxidation-reduction process)	GO:0016021(integral component of membrane)	GO:0004129(cytochrome-c oxidase activity),GO:0005506(iron ion binding),GO:0009055(electron carrier activity),GO:0020037(heme binding)
PB.94213.1	-	GO:0016021(integral component of membrane)	-
PB.102874.1	GO:0022900(electron transport chain)	GO:0016020(membrane),GO:0016021(integral component of membrane)	GO:0004129(cytochrome-c oxidase activity),GO:0005507(copper ion binding)
PB.37464.1	GO:0006096(glycolytic process)	-	GO:0004332(fructose-bisphosphate aldolase activity)
PB.33248.1	-	-	GO:0019239(deaminase activity)
PB.76463.1	GO:0006396(RNA processing)	-	GO:0003723(RNA binding)
PB.114223.1	-	GO:0016021(integral component of membrane)	-
PB.60786.1	-	GO:0016021(integral component of membrane)	GO:0016757(transferase activity, transferring glycosyl groups)
PB.156.1	GO:0055114(oxidation-reduction process)	-	GO:0016616(oxidoreductase activity, acting on the CH-OH group of donors, NAD or NADP as acceptor),GO:0016491(oxidoreductase activity)
PB.97221.2	GO:0055114(oxidation-reduction process)	GO:0005783(endoplasmic reticulum)	GO:0016491(oxidoreductase activity),GO:0004656(procollagen-proline 4-dioxygenase activity),GO:0016702(oxidoreductase activity, acting on single donors with incorporation of molecular oxygen, incorporation of two atoms of oxygen)
PB.716.1	-	GO:0005576(extracellular region),GO:0005615(extracellular space)	GO:0004866(endopeptidase inhibitor activity)
PB.91364.2	-	-	GO:0016301(kinase activity),GO:0016772(transferase activity, transferring phosphorus-containing groups)
PB.94203.1	GO:0006468(protein phosphorylation)	-	GO:0004672(protein kinase activity)
PB.33155.1	GO:0008152(metabolic process)	-	GO:0016788(hydrolase activity, acting on ester bonds)
PB.80839.1	GO:0006355(regulation of transcription, DNA-templated)	-	GO:0003700(transcription factor activity, sequence-specific DNA binding)
PB.21531.1	-	-	GO:0005525(GTP binding)
PB.7578.1	GO:0035556(intracellular signal transduction)	-	-
PB.6261.1	GO:0006468(protein phosphorylation)	-	GO:0004672(protein kinase activity),GO:0005524(ATP binding)
PB.103108.2	-	-	GO:0003824(catalytic activity)
PB.42490.1	GO:0006468(protein phosphorylation)	-	GO:0004672(protein kinase activity),GO:0005524(ATP binding)
PB.90183.1	-	-	GO:0005524(ATP binding),GO:0016887(ATPase activity)
PB.56947.1	-	-	GO:0003676(nucleic acid binding)
PB.42682.1	-	-	GO:0005515(protein binding)
PB.57604.3	GO:0034968(histone lysine methylation)	GO:0005634(nucleus)	GO:0008270(zinc ion binding),GO:0018024(histone-lysine N-methyltransferase activity),GO:0005515(protein binding)
PB.29846.1	GO:0055114(oxidation-reduction process)	-	GO:0005506(iron ion binding),GO:0016705(oxidoreductase activity, acting on paired donors, with incorporation or reduction of molecular oxygen),GO:0020037(heme binding)
PB.32664.1	-	-	GO:0005201(extracellular matrix structural constituent)
PB.108342.3	GO:0006468(protein phosphorylation)	-	GO:0004672(protein kinase activity),GO:0005524(ATP binding)
PB.11660.1	-	-	GO:0005515(protein binding)
PB.31489.5	GO:0043039(tRNA aminoacylation)	-	GO:0005524(ATP binding),GO:0016876(ligase activity, forming aminoacyl-tRNA and related compounds)
PB.68531.1	-	-	GO:0005515(protein binding)
PB.168.1	GO:0055114(oxidation-reduction process)	-	GO:0016491(oxidoreductase activity)
PB.90193.1	GO:0006457(protein folding)	GO:0005783(endoplasmic reticulum)	GO:0005509(calcium ion binding),GO:0051082(unfolded protein binding)
PB.76438.1	GO:0055114(oxidation-reduction process)	-	GO:0016616(oxidoreductase activity, acting on the CH-OH group of donors, NAD or NADP as acceptor),GO:0016491(oxidoreductase activity)
PB.51379.1	GO:0046907(intracellular transport),GO:0000413(protein peptidyl-prolyl isomerization),GO:0006457(protein folding)	-	GO:0003755(peptidyl-prolyl cis-trans isomerase activity)
PB.33557.1	-	-	GO:0003924(GTPase activity),GO:0005525(GTP binding)
PB.28073.2	GO:0007186(G-protein coupled receptor signaling pathway)	GO:0016021(integral component of membrane)	GO:0004930(G-protein coupled receptor activity)
PB.83368.3	GO:0006313(transposition, DNA-mediated),GO:0015074(DNA integration)	-	GO:0003677(DNA binding)
PB.89121.1	GO:0055114(oxidation-reduction process)	-	GO:0016491(oxidoreductase activity)
PB.29624.2	-	-	GO:0005515(protein binding)
PB.36441.2	-	-	GO:0005515(protein binding)
PB.19615.1	-	-	GO:0016746(transferase activity, transferring acyl groups)
PB.102440.1	GO:0007155(cell adhesion)	GO:0005576(extracellular region)	GO:0005509(calcium ion binding)
PB.23781.1	GO:0006096(glycolytic process)	-	GO:0004332(fructose-bisphosphate aldolase activity)
PB.75445.1	GO:0006397(mRNA processing)	-	GO:0004540(ribonuclease activity)
PB.37830.1	-	GO:0016021(integral component of membrane)	-
PB.11807.1	-	-	GO:0005096(GTPase activator activity)
PB.88604.5	-	-	GO:0016787(hydrolase activity)
PB.25400.1	GO:0006508(proteolysis)	-	GO:0004181(metallocarboxypeptidase activity),GO:0008270(zinc ion binding)
PB.56192.1	-	-	GO:0005201(extracellular matrix structural constituent)
PB.619.2	GO:0006000(fructose metabolic process)	-	GO:0003873(6-phosphofructo-2-kinase activity),GO:0005524(ATP binding)
PB.100800.2	-	GO:0071203(WASH complex)	-
PB.88587.1	GO:0007156(homophilic cell adhesion via plasma membrane adhesion molecules)	-	GO:0005509(calcium ion binding)
PB.29656.1	-	GO:0005743(mitochondrial inner membrane)	GO:0004129(cytochrome-c oxidase activity)
PB.2871.1	GO:0006468(protein phosphorylation)	-	GO:0004672(protein kinase activity),GO:0005524(ATP binding),GO:0005515(protein binding)
PB.44069.2	-	-	GO:0005515(protein binding)
PB.94824.1	GO:0006260(DNA replication)	GO:0005663(DNA replication factor C complex)	GO:0003689(DNA clamp loader activity),GO:0005524(ATP binding)
PB.95394.1	-	-	GO:0016301(kinase activity),GO:0016772(transferase activity, transferring phosphorus-containing groups)
PB.109002.1	-	GO:0016459(myosin complex)	GO:0003774(motor activity),GO:0005524(ATP binding)
PB.64875.1	GO:0007165(signal transduction)	-	GO:0004114(3',5'-cyclic-nucleotide phosphodiesterase activity)
PB.86071.1	GO:0006468(protein phosphorylation)	-	GO:0004672(protein kinase activity),GO:0005524(ATP binding)
PB.117738.13	-	-	GO:0009055(electron carrier activity),GO:0020037(heme binding)
PB.39640.2	GO:0007017(microtubule-based process)	GO:0030286(dynein complex)	-
PB.53141.1	-	-	GO:0005515(protein binding)
PB.38853.1	GO:0035556(intracellular signal transduction)	-	-
PB.37513.1	-	-	GO:0005509(calcium ion binding)
PB.20782.1	-	-	GO:0003993(acid phosphatase activity)
PB.13811.1	-	GO:0016459(myosin complex)	GO:0003774(motor activity)
PB.77699.1	GO:0015031(protein transport)	GO:0016021(integral component of membrane)	-
PB.88328.1	-	GO:0016459(myosin complex)	GO:0003774(motor activity),GO:0005524(ATP binding)
PB.28063.2	GO:0006120(mitochondrial electron transport, NADH to ubiquinone),GO:0055114(oxidation-reduction process)	-	GO:0008137(NADH dehydrogenase (ubiquinone) activity)
PB.83396.1	GO:0009058(biosynthetic process)	-	GO:0016740(transferase activity)
PB.118410.1	GO:0001510(RNA methylation),GO:0009452(7-methylguanosine RNA capping)	-	GO:0008168(methyltransferase activity)
PB.112964.2	GO:0006812(cation transport)	-	GO:0008324(cation transmembrane transporter activity)
PB.117379.1	-	-	GO:0005509(calcium ion binding),GO:0005515(protein binding)
PB.22989.1	GO:0055085(transmembrane transport)	GO:0016021(integral component of membrane)	-
PB.59217.1	GO:0006508(proteolysis)	-	GO:0004252(serine-type endopeptidase activity)
PB.33945.1	-	-	GO:0005509(calcium ion binding),GO:0005544(calcium-dependent phospholipid binding)
PB.1649.7	-	-	GO:0005515(protein binding)
PB.41710.1	-	-	GO:0016301(kinase activity),GO:0016772(transferase activity, transferring phosphorus-containing groups)
PB.2072.1	-	-	GO:0003824(catalytic activity)
PB.58988.1	GO:0006355(regulation of transcription, DNA-templated)	-	GO:0003677(DNA binding),GO:0003700(transcription factor activity, sequence-specific DNA binding)
PB.33246.1	-	-	GO:0019239(deaminase activity)
PB.90919.1	-	-	GO:0003677(DNA binding)
PB.69602.8	GO:1901031(regulation of response to reactive oxygen species)	GO:0005634(nucleus)	-
PB.61522.3	-	GO:0016459(myosin complex)	GO:0003774(motor activity)
PB.18378.1	GO:0006281(DNA repair)	-	-
PB.3331.1	GO:0006355(regulation of transcription, DNA-templated),GO:0007165(signal transduction)	-	GO:0003677(DNA binding)
PB.18059.1	GO:0007264(small GTPase mediated signal transduction)	-	GO:0005085(guanyl-nucleotide exchange factor activity)
PB.95653.1	-	-	GO:0042393(histone binding),GO:0046872(metal ion binding)
PB.103369.1	-	-	GO:0005515(protein binding)
PB.48763.3	-	-	GO:0005509(calcium ion binding)
PB.61328.6	GO:0006810(transport),GO:0055085(transmembrane transport)	GO:0016020(membrane)	GO:0005215(transporter activity)
PB.87994.1	-	-	GO:0005201(extracellular matrix structural constituent)
PB.112032.3	-	-	GO:0005515(protein binding)
PB.115698.6	-	-	GO:0008080(N-acetyltransferase activity)
PB.5679.3	GO:0007156(homophilic cell adhesion via plasma membrane adhesion molecules)	GO:0016020(membrane)	GO:0005509(calcium ion binding)
PB.9289.1	GO:0008152(metabolic process)	-	GO:0004807(triose-phosphate isomerase activity)
PB.46886.1	-	-	GO:0005515(protein binding)
PB.20928.2	-	-	GO:0008017(microtubule binding),GO:0005515(protein binding)
PB.119956.4	-	GO:0016021(integral component of membrane)	GO:0005515(protein binding)
PB.88287.4	-	-	GO:0005515(protein binding)
PB.30023.2	-	-	GO:0016301(kinase activity),GO:0016772(transferase activity, transferring phosphorus-containing groups)
PB.47184.1	-	GO:0016020(membrane)	GO:0015002(heme-copper terminal oxidase activity)
PB.12707.1	-	GO:0008250(oligosaccharyltransferase complex),GO:0016021(integral component of membrane)	GO:0004579(dolichyl-diphosphooligosaccharide-protein glycotransferase activity)
PB.31435.1	GO:0015991(ATP hydrolysis coupled proton transport)	GO:0033177(proton-transporting two-sector ATPase complex, proton-transporting domain)	GO:0015078(hydrogen ion transmembrane transporter activity)
PB.111320.5	GO:0007165(signal transduction)	-	GO:0005057(receptor signaling protein activity)
PB.88255.3	-	-	GO:0005515(protein binding)
PB.83198.2	GO:0006511(ubiquitin-dependent protein catabolic process)	-	GO:0031625(ubiquitin protein ligase binding)
PB.73926.1	-	-	GO:0005515(protein binding)
PB.50933.2	GO:0006396(RNA processing)	-	GO:0008173(RNA methyltransferase activity)
PB.73637.2	-	-	GO:0003723(RNA binding),GO:0005515(protein binding)
PB.66413.1	GO:0035023(regulation of Rho protein signal transduction)	-	GO:0005089(Rho guanyl-nucleotide exchange factor activity),GO:0005515(protein binding)
PB.67729.1	GO:0006351(transcription, DNA-templated),GO:0007049(cell cycle)	GO:0070176(DRM complex)	-
PB.82371.1	GO:0035023(regulation of Rho protein signal transduction)	GO:0005737(cytoplasm)	GO:0005089(Rho guanyl-nucleotide exchange factor activity),GO:0005515(protein binding)
PB.75039.1	-	-	GO:0008270(zinc ion binding)
PB.52093.8	-	-	GO:0046872(metal ion binding)
PB.71808.1	GO:0006508(proteolysis)	-	GO:0004222(metalloendopeptidase activity)
PB.3306.1	GO:0006355(regulation of transcription, DNA-templated)	-	GO:0003700(transcription factor activity, sequence-specific DNA binding),GO:0005515(protein binding)
PB.115514.1	GO:0043039(tRNA aminoacylation),GO:0006419(alanyl-tRNA aminoacylation)	-	GO:0005524(ATP binding),GO:0016876(ligase activity, forming aminoacyl-tRNA and related compounds),GO:0000166(nucleotide binding),GO:0004813(alanine-tRNA ligase activity)
PB.103560.1	GO:0055114(oxidation-reduction process)	-	GO:0004497(monooxygenase activity),GO:0005507(copper ion binding),GO:0016715(oxidoreductase activity, acting on paired donors, with incorporation or reduction of molecular oxygen, reduced ascorbate as one donor, and incorporation of one atom of oxygen)
PB.73146.1	GO:0007186(G-protein coupled receptor signaling pathway)	GO:0016021(integral component of membrane)	GO:0004930(G-protein coupled receptor activity)
PB.102399.1	-	GO:0016020(membrane)	GO:0004970(ionotropic glutamate receptor activity),GO:0005234(extracellular-glutamate-gated ion channel activity)
PB.72578.2	-	-	GO:0005515(protein binding)
PB.330.1	GO:0006508(proteolysis)	-	GO:0004252(serine-type endopeptidase activity)
PB.77904.1	GO:0009116(nucleoside metabolic process)	-	-
PB.113721.4	GO:0051260(protein homooligomerization)	-	-
PB.101262.4	GO:0055114(oxidation-reduction process)	-	GO:0016491(oxidoreductase activity)
PB.2904.1	-	GO:0016021(integral component of membrane)	-
PB.21294.1	-	-	GO:0005515(protein binding)
PB.36010.1	-	-	GO:0005515(protein binding)
PB.62219.2	-	GO:0016021(integral component of membrane)	-
PB.103348.1	GO:0006355(regulation of transcription, DNA-templated),GO:0043401(steroid hormone mediated signaling pathway)	GO:0005634(nucleus)	GO:0003700(transcription factor activity, sequence-specific DNA binding),GO:0008270(zinc ion binding),GO:0043565(sequence-specific DNA binding)
PB.13718.2	GO:0016311(dephosphorylation)	-	GO:0008138(protein tyrosine/serine/threonine phosphatase activity)
PB.73627.1	GO:0006355(regulation of transcription, DNA-templated)	-	GO:0003700(transcription factor activity, sequence-specific DNA binding)
PB.54273.1	-	-	GO:0003676(nucleic acid binding),GO:0016787(hydrolase activity),GO:0046872(metal ion binding)
PB.32598.1	GO:0006164(purine nucleotide biosynthetic process)	-	GO:0004019(adenylosuccinate synthase activity),GO:0005525(GTP binding)
PB.72321.1	-	-	GO:0005509(calcium ion binding)
PB.48957.1	GO:0007186(G-protein coupled receptor signaling pathway)	GO:0016021(integral component of membrane)	GO:0004930(G-protein coupled receptor activity)
PB.94474.2	GO:0016579(protein deubiquitination)	-	GO:0036459(thiol-dependent ubiquitinyl hydrolase activity)
PB.39567.1	-	-	GO:0003924(GTPase activity),GO:0005525(GTP binding)
PB.11012.1	GO:0006457(protein folding),GO:0006950(response to stress)	-	GO:0005524(ATP binding),GO:0051082(unfolded protein binding)
PB.93722.4	-	-	GO:0005515(protein binding)
PB.50424.1	GO:0007165(signal transduction)	GO:0005578(proteinaceous extracellular matrix)	GO:0005509(calcium ion binding),GO:0005515(protein binding)
PB.34757.1	GO:0006508(proteolysis)	-	GO:0004252(serine-type endopeptidase activity)
PB.6906.1	GO:0006508(proteolysis)	GO:0005576(extracellular region)	GO:0005509(calcium ion binding),GO:0004252(serine-type endopeptidase activity)
PB.119825.3	-	GO:0016020(membrane)	GO:0005044(scavenger receptor activity)
PB.86475.1	GO:0006468(protein phosphorylation)	-	GO:0004672(protein kinase activity)
PB.47325.1	-	-	GO:0008270(zinc ion binding)
PB.59498.1	-	GO:0005861(troponin complex)	-
PB.8107.2	GO:0042981(regulation of apoptotic process)	-	-
PB.71041.1	GO:0030041(actin filament polymerization),GO:0034314(Arp2/3 complex-mediated actin nucleation)	GO:0005885(Arp2/3 protein complex),GO:0015629(actin cytoskeleton)	-
PB.72796.1	-	-	GO:0003723(RNA binding),GO:0033897(ribonuclease T2 activity)
PB.5138.1	GO:0043065(positive regulation of apoptotic process)	GO:0005740(mitochondrial envelope),GO:0016021(integral component of membrane)	-
PB.8086.1	-	-	GO:0003676(nucleic acid binding)
PB.120153.3	-	GO:0016021(integral component of membrane)	GO:0004190(aspartic-type endopeptidase activity)
PB.76605.2	GO:0006355(regulation of transcription, DNA-templated)	GO:0005634(nucleus)	GO:0003700(transcription factor activity, sequence-specific DNA binding),GO:0008270(zinc ion binding)
PB.90869.2	-	-	GO:0003676(nucleic acid binding),GO:0005524(ATP binding)
PB.562.1	GO:0006468(protein phosphorylation)	-	GO:0004674(protein serine/threonine kinase activity),GO:0005524(ATP binding)
PB.54637.1	GO:0006412(translation)	GO:0005622(intracellular),GO:0005840(ribosome)	GO:0003735(structural constituent of ribosome)
PB.94449.2	-	GO:0032580(Golgi cisterna membrane)	GO:0008376(acetylgalactosaminyltransferase activity)
PB.66296.1	-	-	GO:0005515(protein binding)
PB.102875.1	-	GO:0016020(membrane)	GO:0004129(cytochrome-c oxidase activity),GO:0005507(copper ion binding)
PB.111885.1	-	GO:0016459(myosin complex)	GO:0003774(motor activity),GO:0005524(ATP binding)
PB.116024.3	GO:0007156(homophilic cell adhesion via plasma membrane adhesion molecules)	GO:0016020(membrane)	GO:0005509(calcium ion binding)
PB.57658.1	GO:0006470(protein dephosphorylation)	-	GO:0004725(protein tyrosine phosphatase activity)
PB.34843.1	GO:0006814(sodium ion transport),GO:0055085(transmembrane transport)	GO:0016020(membrane)	GO:0005215(transporter activity)
PB.8562.2	-	-	GO:0003677(DNA binding)
PB.895.1	-	GO:0016459(myosin complex)	GO:0003774(motor activity),GO:0005524(ATP binding)
PB.103014.1	-	-	GO:0003676(nucleic acid binding)
PB.81790.1	-	GO:0016021(integral component of membrane)	GO:0008146(sulfotransferase activity)
PB.14934.1	GO:0006164(purine nucleotide biosynthetic process)	-	GO:0004019(adenylosuccinate synthase activity),GO:0005525(GTP binding)
PB.15745.1	GO:0005975(carbohydrate metabolic process)	-	GO:0003824(catalytic activity)
PB.47947.1	GO:0009060(aerobic respiration),GO:0055114(oxidation-reduction process)	GO:0016021(integral component of membrane)	GO:0004129(cytochrome-c oxidase activity),GO:0005506(iron ion binding),GO:0009055(electron carrier activity),GO:0020037(heme binding)
PB.8423.1	-	-	GO:0005509(calcium ion binding)
PB.94020.1	GO:0009058(biosynthetic process)	-	GO:0030170(pyridoxal phosphate binding)
PB.91121.3	GO:0006298(mismatch repair)	-	GO:0005524(ATP binding),GO:0030983(mismatched DNA binding)
PB.100076.1	GO:0009060(aerobic respiration),GO:0055114(oxidation-reduction process)	GO:0016021(integral component of membrane)	GO:0004129(cytochrome-c oxidase activity),GO:0005506(iron ion binding),GO:0009055(electron carrier activity),GO:0020037(heme binding)
PB.17962.1	-	GO:0016459(myosin complex)	GO:0003774(motor activity),GO:0005524(ATP binding)
PB.45857.2	-	-	GO:0005515(protein binding)
PB.50368.1	-	-	GO:0003676(nucleic acid binding),GO:0005524(ATP binding)
PB.85335.1	-	GO:0005944(phosphatidylinositol 3-kinase complex, class IB)	GO:0046935(1-phosphatidylinositol-3-kinase regulator activity)
PB.19427.3	GO:0006468(protein phosphorylation)	-	GO:0004672(protein kinase activity)
PB.8976.4	-	-	GO:0005515(protein binding)
PB.37584.1	-	-	GO:0003676(nucleic acid binding),GO:0008270(zinc ion binding)
PB.85448.4	GO:0007186(G-protein coupled receptor signaling pathway)	GO:0016021(integral component of membrane)	GO:0004930(G-protein coupled receptor activity)
PB.43901.1	-	-	GO:0005515(protein binding)
PB.11125.1	GO:0006810(transport)	GO:0016020(membrane)	GO:0005215(transporter activity),GO:0005515(protein binding)
PB.95985.1	GO:0006811(ion transport),GO:0055085(transmembrane transport)	GO:0016020(membrane)	GO:0005216(ion channel activity)
PB.84913.7	-	-	GO:0046983(protein dimerization activity)
PB.113660.4	-	-	GO:0030246(carbohydrate binding)
PB.15759.4	GO:0055114(oxidation-reduction process)	GO:0016020(membrane)	GO:0005044(scavenger receptor activity),GO:0005507(copper ion binding),GO:0016641(oxidoreductase activity, acting on the CH-NH2 group of donors, oxygen as acceptor)
PB.20487.6	GO:0006355(regulation of transcription, DNA-templated)	-	GO:0003700(transcription factor activity, sequence-specific DNA binding)
PB.27459.1	-	GO:0005856(cytoskeleton)	GO:0003779(actin binding),GO:0005198(structural molecule activity)
PB.73720.1	-	-	GO:0004866(endopeptidase inhibitor activity)
PB.35433.1	-	GO:0005737(cytoplasm),GO:0005852(eukaryotic translation initiation factor 3 complex)	GO:0003743(translation initiation factor activity)
PB.30945.1	-	GO:0016459(myosin complex)	GO:0003774(motor activity),GO:0005524(ATP binding)
PB.59178.1	GO:0007156(homophilic cell adhesion via plasma membrane adhesion molecules)	-	GO:0005509(calcium ion binding)
PB.100094.1	GO:0005975(carbohydrate metabolic process)	-	GO:0004553(hydrolase activity, hydrolyzing O-glycosyl compounds)
PB.56807.1	GO:0006412(translation)	GO:0005840(ribosome)	GO:0005515(protein binding),GO:0003735(structural constituent of ribosome)
PB.24344.1	-	-	GO:0005515(protein binding)
PB.37183.1	-	GO:0016020(membrane)	-
PB.49380.1	-	-	GO:0005515(protein binding)
PB.17021.1	-	-	GO:0005515(protein binding)
PB.55976.1	-	GO:0005882(intermediate filament)	GO:0005198(structural molecule activity)
PB.2628.1	GO:0007009(plasma membrane organization)	-	GO:0005515(protein binding)
PB.96593.1	-	-	GO:0005515(protein binding)
PB.86912.2	-	-	GO:0016787(hydrolase activity)
PB.37002.1	-	GO:0016020(membrane)	GO:0004970(ionotropic glutamate receptor activity),GO:0005234(extracellular-glutamate-gated ion channel activity)
PB.112409.1	GO:0006096(glycolytic process)	-	GO:0003872(6-phosphofructokinase activity)
PB.108488.2	-	-	GO:0005524(ATP binding),GO:0016887(ATPase activity)
PB.70632.2	-	-	GO:0016301(kinase activity),GO:0016772(transferase activity, transferring phosphorus-containing groups)
PB.78512.1	GO:0006810(transport)	GO:0005794(Golgi apparatus)	-
PB.108748.1	-	GO:0005737(cytoplasm)	GO:0005094(Rho GDP-dissociation inhibitor activity)
PB.44046.1	-	-	GO:0005509(calcium ion binding)
PB.119740.1	-	GO:0016459(myosin complex)	GO:0003774(motor activity),GO:0005524(ATP binding)
PB.6538.1	GO:0006887(exocytosis)	GO:0000145(exocyst)	-
PB.12389.1	GO:0006260(DNA replication)	GO:0005634(nucleus)	GO:0003887(DNA-directed DNA polymerase activity),GO:0008270(zinc ion binding)
PB.73080.1	GO:0007186(G-protein coupled receptor signaling pathway)	GO:0016021(integral component of membrane)	GO:0004930(G-protein coupled receptor activity)
PB.19144.1	GO:0006457(protein folding),GO:0006950(response to stress)	-	GO:0005524(ATP binding),GO:0051082(unfolded protein binding)
PB.86594.1	GO:0007155(cell adhesion)	-	GO:0005540(hyaluronic acid binding)
PB.2703.2	-	GO:0005634(nucleus)	-
PB.27662.1	GO:0001558(regulation of cell growth)	GO:0005576(extracellular region)	GO:0005515(protein binding),GO:0005520(insulin-like growth factor binding)
PB.53649.2	-	-	GO:0003924(GTPase activity),GO:0005525(GTP binding)
PB.90905.10	GO:0006810(transport)	GO:0005622(intracellular)	GO:0003676(nucleic acid binding)
PB.32205.1	-	-	GO:0000975(regulatory region DNA binding)
PB.55196.1	GO:0006412(translation)	GO:0005622(intracellular),GO:0005840(ribosome)	GO:0003735(structural constituent of ribosome)
PB.58397.1	-	GO:0016020(membrane)	GO:0009055(electron carrier activity),GO:0016491(oxidoreductase activity)
PB.20078.7	-	-	GO:0008080(N-acetyltransferase activity)
PB.26318.1	GO:0043065(positive regulation of apoptotic process)	GO:0005740(mitochondrial envelope),GO:0016021(integral component of membrane)	-
PB.6262.1	GO:0055114(oxidation-reduction process)	-	GO:0004499(N,N-dimethylaniline monooxygenase activity),GO:0050660(flavin adenine dinucleotide binding),GO:0050661(NADP binding)
PB.97612.1	-	-	GO:0003924(GTPase activity),GO:0005525(GTP binding)
PB.13022.2	-	-	GO:0035091(phosphatidylinositol binding)
PB.43542.1	-	-	GO:0051287(NAD binding)
PB.101486.1	-	GO:0016021(integral component of membrane)	-
PB.3568.1	-	GO:0005576(extracellular region)	GO:0005515(protein binding)
PB.49779.2	-	-	GO:0005515(protein binding)
PB.56304.2	-	GO:0016021(integral component of membrane)	-
PB.87850.1	GO:0006855(drug transmembrane transport),GO:0055085(transmembrane transport)	GO:0016020(membrane)	GO:0015238(drug transmembrane transporter activity),GO:0015297(antiporter activity)
PB.43036.1	GO:0006468(protein phosphorylation)	-	GO:0004672(protein kinase activity)
PB.112826.1	-	-	GO:0003676(nucleic acid binding)
PB.116917.10	-	-	GO:0003676(nucleic acid binding)
PB.73689.2	-	-	GO:0005515(protein binding)
PB.3443.1	GO:0006486(protein glycosylation)	GO:0005783(endoplasmic reticulum),GO:0016021(integral component of membrane)	GO:0004579(dolichyl-diphosphooligosaccharide-protein glycotransferase activity)
PB.13014.2	GO:0007009(plasma membrane organization)	-	-
PB.16066.1	-	GO:0016459(myosin complex)	GO:0003774(motor activity)
PB.109142.1	-	-	GO:0005525(GTP binding),GO:0003924(GTPase activity)
PB.43664.1	-	-	GO:0016757(transferase activity, transferring glycosyl groups)
PB.34057.1	-	GO:0005856(cytoskeleton)	-
PB.70707.1	GO:0055114(oxidation-reduction process)	-	GO:0016620(oxidoreductase activity, acting on the aldehyde or oxo group of donors, NAD or NADP as acceptor)
PB.91393.1	-	-	GO:0016301(kinase activity),GO:0016772(transferase activity, transferring phosphorus-containing groups)
PB.16634.1	-	-	GO:0005515(protein binding)
PB.111930.2	-	-	GO:0003924(GTPase activity),GO:0005525(GTP binding)
PB.93151.1	-	GO:0005882(intermediate filament)	GO:0005198(structural molecule activity)
PB.72945.1	-	-	GO:0008270(zinc ion binding)
PB.118236.1	-	GO:0005576(extracellular region)	GO:0005179(hormone activity)
PB.125.1	-	-	GO:0005515(protein binding)
PB.66130.1	-	GO:0016459(myosin complex)	GO:0003774(motor activity),GO:0005524(ATP binding)
PB.15305.3	-	-	GO:0005525(GTP binding)
PB.6707.1	GO:0006470(protein dephosphorylation)	-	GO:0004725(protein tyrosine phosphatase activity)
PB.17340.3	-	GO:0005622(intracellular)	GO:0008270(zinc ion binding)
PB.78370.4	GO:0006468(protein phosphorylation)	-	GO:0004672(protein kinase activity),GO:0005524(ATP binding)
PB.58419.1	-	-	GO:0005515(protein binding)
PB.72493.2	GO:0006468(protein phosphorylation)	-	GO:0005515(protein binding),GO:0004672(protein kinase activity)
PB.80828.1	GO:0006355(regulation of transcription, DNA-templated)	-	GO:0003723(RNA binding),GO:0003676(nucleic acid binding)
PB.1300.7	-	-	GO:0005515(protein binding)
PB.54734.1	GO:0007155(cell adhesion)	-	GO:0005509(calcium ion binding)
PB.77400.1	GO:0006836(neurotransmitter transport)	GO:0016021(integral component of membrane)	GO:0005328(neurotransmitter:sodium symporter activity)
PB.105053.1	GO:0006468(protein phosphorylation)	-	GO:0004672(protein kinase activity)
PB.93515.1	-	-	GO:0016301(kinase activity),GO:0016772(transferase activity, transferring phosphorus-containing groups)
PB.45160.1	GO:0055114(oxidation-reduction process)	-	GO:0005506(iron ion binding),GO:0016705(oxidoreductase activity, acting on paired donors, with incorporation or reduction of molecular oxygen),GO:0020037(heme binding)
PB.95041.1	-	-	GO:0005515(protein binding)
PB.51636.2	GO:0006470(protein dephosphorylation)	-	GO:0004725(protein tyrosine phosphatase activity)
PB.105929.3	-	-	GO:0003723(RNA binding)
PB.39256.1	GO:0006541(glutamine metabolic process)	-	GO:0004359(glutaminase activity)
PB.25451.1	GO:0006629(lipid metabolic process)	-	GO:0008081(phosphoric diester hydrolase activity)
PB.33660.1	-	-	GO:0005515(protein binding)
PB.1824.1	GO:0055114(oxidation-reduction process)	-	GO:0016627(oxidoreductase activity, acting on the CH-CH group of donors)
PB.107307.1	GO:0019722(calcium-mediated signaling)	-	-
PB.107954.3	GO:0006313(transposition, DNA-mediated),GO:0015074(DNA integration)	-	GO:0003677(DNA binding)
PB.67592.1	GO:0045087(innate immune response)	GO:0005576(extracellular region)	-
PB.12704.1	-	GO:0008250(oligosaccharyltransferase complex),GO:0016021(integral component of membrane)	GO:0004579(dolichyl-diphosphooligosaccharide-protein glycotransferase activity)
PB.51895.7	GO:0006487(protein N-linked glycosylation)	GO:0008250(oligosaccharyltransferase complex),GO:0016021(integral component of membrane)	-
PB.56231.2	GO:0005975(carbohydrate metabolic process)	-	-
PB.44389.2	-	-	GO:0003677(DNA binding)
PB.114619.6	-	GO:0016012(sarcoglycan complex)	-
PB.42172.1	-	-	GO:0005509(calcium ion binding)
PB.52215.2	-	-	GO:0005515(protein binding)
PB.3346.1	-	-	GO:0003676(nucleic acid binding)
PB.17709.1	-	-	GO:0030170(pyridoxal phosphate binding)
PB.2442.1	-	-	GO:0008017(microtubule binding)
PB.89639.1	-	-	GO:0003924(GTPase activity),GO:0005525(GTP binding)
PB.74898.1	-	GO:0016459(myosin complex)	GO:0003774(motor activity),GO:0005524(ATP binding)
PB.20529.1	GO:0006368(transcription elongation from RNA polymerase II promoter),GO:0016570(histone modification)	GO:0016593(Cdc73/Paf1 complex)	-
PB.40639.1	-	-	GO:0008641(small protein activating enzyme activity)
PB.108939.1	-	GO:0016021(integral component of membrane)	GO:0008146(sulfotransferase activity)
PB.50203.5	GO:0009060(aerobic respiration),GO:0055114(oxidation-reduction process)	GO:0016021(integral component of membrane)	GO:0004129(cytochrome-c oxidase activity),GO:0005506(iron ion binding),GO:0009055(electron carrier activity),GO:0020037(heme binding),GO:0005509(calcium ion binding)
PB.75362.2	-	-	GO:0005509(calcium ion binding)
PB.88659.1	GO:0006313(transposition, DNA-mediated),GO:0015074(DNA integration)	-	GO:0003677(DNA binding)
PB.107897.1	GO:0009298(GDP-mannose biosynthetic process)	GO:0005737(cytoplasm)	GO:0004615(phosphomannomutase activity)
PB.48381.3	GO:0000469(cleavage involved in rRNA processing)	-	-
PB.2198.1	-	-	GO:0005515(protein binding)
PB.10652.1	-	-	GO:0005515(protein binding)
PB.34798.2	-	-	GO:0005515(protein binding)
PB.593.1	GO:1901031(regulation of response to reactive oxygen species)	GO:0005634(nucleus)	-
PB.103342.1	GO:0006355(regulation of transcription, DNA-templated),GO:0043401(steroid hormone mediated signaling pathway)	GO:0005634(nucleus)	GO:0003700(transcription factor activity, sequence-specific DNA binding),GO:0008270(zinc ion binding),GO:0043565(sequence-specific DNA binding)
PB.39090.1	-	-	GO:0035091(phosphatidylinositol binding)
PB.26960.1	-	-	GO:0046983(protein dimerization activity)
PB.270.1	GO:0007186(G-protein coupled receptor signaling pathway)	-	GO:0003924(GTPase activity),GO:0004871(signal transducer activity),GO:0019001(guanyl nucleotide binding),GO:0031683(G-protein beta/gamma-subunit complex binding)
PB.67542.3	-	-	GO:0004129(cytochrome-c oxidase activity)
PB.115559.2	GO:0007165(signal transduction)	-	-
PB.94899.1	GO:0006813(potassium ion transport),GO:0006814(sodium ion transport)	GO:0005890(sodium:potassium-exchanging ATPase complex)	-
PB.39322.1	-	-	GO:0005509(calcium ion binding)
PB.9973.1	GO:0006468(protein phosphorylation)	-	GO:0035091(phosphatidylinositol binding),GO:0004672(protein kinase activity),GO:0005524(ATP binding),GO:0003779(actin binding)
PB.78670.1	-	-	GO:0008641(small protein activating enzyme activity)
PB.48722.1	GO:0042254(ribosome biogenesis)	GO:0005634(nucleus)	-
PB.17283.1	-	-	GO:0005524(ATP binding)
PB.99146.1	-	-	GO:0005515(protein binding)
PB.6004.1	-	-	GO:0005515(protein binding)
PB.117707.1	GO:0007186(G-protein coupled receptor signaling pathway)	GO:0016021(integral component of membrane)	GO:0004930(G-protein coupled receptor activity)
PB.112913.1	-	-	GO:0005515(protein binding)
PB.55826.1	GO:0006355(regulation of transcription, DNA-templated)	GO:0005634(nucleus)	GO:0003700(transcription factor activity, sequence-specific DNA binding),GO:0008270(zinc ion binding),GO:0043565(sequence-specific DNA binding)
PB.6901.1	GO:0006508(proteolysis),GO:0007596(blood coagulation)	GO:0005576(extracellular region)	GO:0004252(serine-type endopeptidase activity),GO:0005509(calcium ion binding)
PB.50427.1	-	-	GO:0003677(DNA binding)
PB.83774.1	GO:0016579(protein deubiquitination)	-	GO:0036459(thiol-dependent ubiquitinyl hydrolase activity)
PB.112788.1	-	-	GO:0005515(protein binding)
PB.93232.1	GO:0006811(ion transport)	GO:0016021(integral component of membrane)	-
PB.42123.1	-	-	GO:0003824(catalytic activity),GO:0050662(coenzyme binding)
PB.117836.2	GO:0006355(regulation of transcription, DNA-templated)	GO:0005622(intracellular)	-
PB.7835.1	-	-	GO:0003824(catalytic activity)
PB.65484.1	GO:0006508(proteolysis)	-	GO:0004222(metalloendopeptidase activity)
PB.81889.6	-	-	GO:0003723(RNA binding)
PB.4990.4	GO:0015074(DNA integration)	-	-
PB.80606.2	GO:0055114(oxidation-reduction process)	GO:0016020(membrane)	GO:0005507(copper ion binding),GO:0016641(oxidoreductase activity, acting on the CH-NH2 group of donors, oxygen as acceptor),GO:0005044(scavenger receptor activity)
PB.59331.1	GO:0007219(Notch signaling pathway),GO:0007275(multicellular organism development)	GO:0016021(integral component of membrane)	-
PB.30503.1	-	-	GO:0005515(protein binding)
PB.43643.14	GO:0016579(protein deubiquitination)	-	GO:0036459(thiol-dependent ubiquitinyl hydrolase activity),GO:0005515(protein binding)
PB.19377.1	-	-	GO:0003924(GTPase activity),GO:0005525(GTP binding)
PB.1166.1	GO:0006412(translation)	GO:0005622(intracellular),GO:0005840(ribosome)	GO:0003735(structural constituent of ribosome)
PB.100187.6	-	-	GO:0005515(protein binding)
PB.23145.1	GO:0007165(signal transduction)	-	-
PB.40912.3	-	-	GO:0005515(protein binding)
PB.31108.1	-	-	GO:0005509(calcium ion binding)
PB.52078.1	-	GO:0070461(SAGA-type complex)	-
PB.106808.1	GO:0006468(protein phosphorylation)	-	GO:0004672(protein kinase activity),GO:0005524(ATP binding)
PB.39795.1	-	GO:0005634(nucleus)	-
PB.112109.25	GO:0007165(signal transduction),GO:0030168(platelet activation),GO:0051258(protein polymerization)	GO:0005577(fibrinogen complex)	GO:0005102(receptor binding),GO:0030674(protein binding, bridging)
PB.105094.1	-	GO:0016021(integral component of membrane)	-
PB.85657.1	-	-	GO:0005525(GTP binding)
PB.111375.1	-	-	GO:0003676(nucleic acid binding)
PB.104080.1	GO:0055114(oxidation-reduction process)	-	GO:0005507(copper ion binding),GO:0016491(oxidoreductase activity)
PB.45854.1	GO:0015693(magnesium ion transport)	GO:0016021(integral component of membrane)	GO:0015095(magnesium ion transmembrane transporter activity)
PB.16233.1	-	-	GO:0016787(hydrolase activity)
PB.371.1	GO:0016311(dephosphorylation)	-	GO:0008138(protein tyrosine/serine/threonine phosphatase activity)
PB.106171.1	GO:0006508(proteolysis)	-	GO:0004252(serine-type endopeptidase activity)
PB.112909.1	-	-	GO:0005515(protein binding)
PB.24020.2	GO:0006508(proteolysis)	-	GO:0004252(serine-type endopeptidase activity)
PB.41575.3	-	-	GO:0005515(protein binding)
PB.100585.1	-	-	GO:0005515(protein binding)
PB.88941.4	GO:0000042(protein targeting to Golgi)	-	GO:0005515(protein binding)
PB.22901.1	-	GO:0016020(membrane)	GO:0015002(heme-copper terminal oxidase activity)
PB.53701.1	-	GO:0005615(extracellular space),GO:0005576(extracellular region)	GO:0004866(endopeptidase inhibitor activity)
PB.33763.1	-	GO:0016459(myosin complex)	GO:0003774(motor activity)
PB.27693.2	GO:0055114(oxidation-reduction process)	-	GO:0016714(oxidoreductase activity, acting on paired donors, with incorporation or reduction of molecular oxygen, reduced pteridine as one donor, and incorporation of one atom of oxygen)
PB.50646.1	-	-	GO:0003924(GTPase activity),GO:0005525(GTP binding)
PB.618.1	GO:0006000(fructose metabolic process)	-	GO:0003873(6-phosphofructo-2-kinase activity),GO:0005524(ATP binding)
PB.75529.1	GO:0051056(regulation of small GTPase mediated signal transduction)	-	GO:0005096(GTPase activator activity)
PB.19699.1	-	-	GO:0005509(calcium ion binding)
PB.107557.2	GO:0008152(metabolic process)	-	GO:0003824(catalytic activity)
PB.79411.3	-	-	GO:0005525(GTP binding)
PB.24343.1	-	-	GO:0005515(protein binding)
PB.102264.1	GO:0055114(oxidation-reduction process)	-	GO:0016651(oxidoreductase activity, acting on NAD(P)H),GO:0051536(iron-sulfur cluster binding),GO:0016491(oxidoreductase activity)
PB.89840.1	-	-	GO:0004842(ubiquitin-protein transferase activity),GO:0005515(protein binding)
PB.101522.5	-	-	GO:0005509(calcium ion binding)
PB.40697.2	-	GO:0005740(mitochondrial envelope)	GO:0004129(cytochrome-c oxidase activity)
PB.55292.4	-	-	GO:0003924(GTPase activity),GO:0005525(GTP binding)
PB.120112.1	GO:0006751(glutathione catabolic process)	-	GO:0036374(glutathione hydrolase activity)
PB.86717.1	GO:0006355(regulation of transcription, DNA-templated),GO:0043401(steroid hormone mediated signaling pathway)	GO:0005634(nucleus)	GO:0003700(transcription factor activity, sequence-specific DNA binding),GO:0008270(zinc ion binding),GO:0043565(sequence-specific DNA binding)
PB.21268.1	-	-	GO:0005525(GTP binding)
PB.95167.1	GO:0006013(mannose metabolic process),GO:0006289(nucleotide-excision repair),GO:0006284(base-excision repair)	-	GO:0004559(alpha-mannosidase activity),GO:0003684(damaged DNA binding),GO:0003906(DNA-(apurinic or apyrimidinic site) lyase activity),GO:0008270(zinc ion binding),GO:0016799(hydrolase activity, hydrolyzing N-glycosyl compounds)
PB.66852.1	-	GO:0016021(integral component of membrane)	-
PB.55953.1	-	-	GO:0003676(nucleic acid binding)
PB.30030.1	GO:0015031(protein transport)	GO:0016021(integral component of membrane)	-
PB.103158.1	-	-	GO:0005509(calcium ion binding)
PB.115656.4	-	-	GO:0005515(protein binding)
PB.60547.4	-	GO:0005634(nucleus)	-
PB.93795.2	GO:0006486(protein glycosylation)	GO:0016020(membrane)	GO:0004576(oligosaccharyl transferase activity)
[truncated: 28,860 more rows]
