# Supplementary material for: Analysis of Chromosomal Numbers, Mitochondrial Genome, and Full-Length Transcriptome of Onychostoma brevibarba
Source: Mar Biotechnol (NY). 2019 Jun 15;21(4):515–25. doi: 10.1007/s10126-019-09899-6 (PMC6679832; doi:10.1007/s10126-019-09899-6)
Supplement: Supplementary file 7 — (XLSX 1954 kb) [file 10126_2019_9899_MOESM7_ESM.xlsx]

## Sheet: Supplementary Table 5
Analysis of chromosomal numbers, mitochondrial genome and full-length transcriptome in Onychostoma brevibarba reveal their genetic signatures Fangzhou Huab1, Jingjing Fan a1, Chang Wu a1, Ming Zhua, Yunfan Zhoua, Shi Wanga, Chun Zhanga, Min Taoa, Rurong Zhaoa, Chenchen Tanga, Kaikun Luoa, Qinbo Qina, Ming Mab, Bo Chenb, Shaojun Liu a* aState Key Laboratory of Developmental Biology of Freshwater F…
Supplementary Table 6 Unigene AS Event Number					Analysis of chromosomal numbers, mitochondrial genome and full-length transcriptome in Onychostoma brevibarba reveal their genetic signatures Fangzhou Hu1, Jingjing Fan 1, Chang Wu 1, Yunfan Zhou, Shi Wang, Chun Zhang, Min Tao, Rurong Zhao, Chenchen Tang, Kaikun Luo, Qinbo Qin, Shaojun Liu * State Key Laboratory of Developmental Biology of Freshwater Fish, College of Life Sciences, Hunan Normal U…
Unigene	Isoform number
PB.2.1	1
PB.1.2	2
PB.7.1	1
PB.6.1	1
PB.14.1	2
PB.11.1	2
PB.13.1	1
PB.10.1	1
PB.12.1	1
PB.8.1	1
PB.9.1	1
PB.4.5	5
PB.3.6	7
PB.5.2	2
PB.15.1	1
PB.19.1	1
PB.20.1	3
PB.21.1	1
PB.18.1	1
PB.22.1	1
PB.17.1	1
PB.16.1	1
PB.23.1	1
PB.30.1	1
PB.28.1	1
PB.27.1	1
PB.26.1	1
PB.25.3	3
PB.24.1	1
PB.29.1	1
PB.32.1	1
PB.31.1	1
PB.34.2	5
PB.35.1	1
PB.33.1	1
PB.41.1	1
PB.42.1	1
PB.40.1	1
PB.38.1	1
PB.36.2	3
PB.37.5	5
PB.39.1	1
PB.44.1	1
PB.43.3	4
PB.45.1	1
PB.46.1	1
PB.53.1	1
PB.51.1	2
PB.49.1	1
PB.50.1	1
PB.52.1	1
PB.48.1	1
PB.47.5	6
PB.54.1	1
PB.57.1	2
PB.56.1	2
PB.55.1	1
PB.62.1	1
PB.63.1	1
PB.60.2	2
PB.61.1	1
PB.59.2	2
PB.58.6	6
PB.64.1	1
PB.66.2	3
PB.65.2	2
PB.69.1	1
PB.70.1	1
PB.68.4	5
PB.67.1	3
PB.74.1	1
PB.72.6	7
PB.73.1	1
PB.75.1	1
PB.71.1	1
PB.76.1	1
PB.78.1	1
PB.77.1	1
PB.80.1	1
PB.82.1	1
PB.83.1	1
PB.84.1	1
PB.81.1	1
PB.79.11	13
PB.85.1	1
PB.88.1	1
PB.89.1	1
PB.87.3	5
PB.86.2	2
PB.90.1	1
PB.92.2	2
PB.91.1	1
PB.94.1	1
PB.93.1	1
PB.95.1	1
PB.97.1	1
PB.96.1	1
PB.101.1	1
PB.100.1	1
PB.99.4	5
PB.98.2	2
PB.104.1	1
PB.103.1	1
PB.102.5	6
PB.105.1	1
PB.107.1	1
PB.106.4	6
PB.110.1	1
PB.109.1	2
PB.108.5	5
PB.115.1	1
PB.114.1	1
PB.113.1	1
PB.116.1	1
PB.118.1	1
PB.117.1	1
PB.112.3	3
PB.111.5	6
PB.120.1	2
PB.121.1	1
PB.119.2	2
PB.122.1	1
PB.123.1	1
PB.127.1	1
PB.126.1	1
PB.125.1	1
PB.124.3	4
PB.128.1	1
PB.130.1	1
PB.132.1	1
PB.135.1	1
PB.133.1	1
PB.134.1	1
PB.131.1	1
PB.129.5	6
PB.137.1	1
PB.136.1	2
PB.142.1	1
PB.141.1	1
PB.139.1	2
PB.143.1	1
PB.138.2	3
PB.140.1	1
PB.144.3	3
PB.151.1	1
PB.152.1	1
PB.153.1	1
PB.148.1	1
PB.147.1	2
PB.149.2	4
PB.146.9	11
PB.145.1	1
PB.154.1	1
PB.150.1	1
PB.174.1	1
PB.158.1	1
PB.159.1	1
PB.168.1	1
PB.167.1	1
PB.169.1	1
PB.156.1	2
PB.157.2	2
PB.162.3	5
PB.163.1	2
PB.160.1	1
PB.161.1	1
PB.166.1	1
PB.165.1	1
PB.164.1	1
PB.155.30	47
PB.175.1	1
PB.172.1	1
PB.171.1	1
PB.173.1	1
PB.170.1	1
PB.176.1	1
PB.180.1	1
PB.179.1	1
PB.178.1	1
PB.181.1	1
PB.177.1	1
PB.185.2	2
PB.183.2	2
PB.184.1	2
PB.182.1	1
PB.186.1	1
PB.188.1	1
PB.187.1	1
PB.189.1	1
PB.191.1	1
PB.190.3	4
PB.206.1	1
PB.194.1	1
PB.193.1	1
PB.204.1	1
PB.199.1	1
PB.198.1	1
PB.196.2	2
PB.197.1	1
PB.195.3	3
PB.203.1	1
PB.201.1	1
PB.200.1	1
PB.207.1	1
PB.202.1	1
PB.192.1	1
PB.205.1	1
PB.209.1	1
PB.208.1	1
PB.211.2	3
PB.212.1	1
PB.210.1	1
PB.215.1	2
PB.214.2	2
PB.217.1	1
PB.216.1	1
PB.213.5	6
PB.223.1	1
PB.222.1	1
PB.220.1	1
PB.224.1	1
PB.225.1	1
PB.221.1	1
PB.218.7	7
PB.219.1	1
PB.226.3	4
PB.228.1	1
PB.227.1	1
PB.231.1	1
PB.230.2	3
PB.229.1	1
PB.235.1	1
PB.234.1	1
PB.232.3	3
PB.233.2	2
PB.239.1	1
PB.240.1	2
PB.238.1	1
PB.237.2	2
PB.236.3	4
PB.245.1	1
PB.244.1	1
PB.243.1	2
PB.242.1	1
PB.241.1	1
PB.247.1	1
PB.248.1	1
PB.251.1	2
PB.246.1	1
PB.252.1	1
PB.249.1	1
PB.250.2	2
PB.253.1	1
PB.281.1	1
PB.262.1	1
PB.263.1	1
PB.259.1	1
PB.279.1	1
PB.260.1	1
PB.261.1	1
PB.276.1	1
PB.269.1	1
PB.274.1	1
PB.273.1	1
PB.272.1	2
PB.275.1	1
PB.271.2	2
PB.258.1	1
PB.266.1	1
PB.264.1	2
PB.265.1	1
PB.267.1	1
PB.270.1	1
PB.268.1	1
PB.277.1	1
PB.278.1	1
PB.257.1	1
PB.256.1	1
PB.254.1	1
PB.255.60	64
PB.282.1	1
PB.280.1	1
PB.283.1	1
PB.284.1	1
PB.286.1	1
PB.287.1	1
PB.288.1	1
PB.285.1	1
PB.289.1	1
PB.296.1	1
PB.298.1	1
PB.295.1	1
PB.297.1	1
PB.299.1	1
PB.292.13	16
PB.291.1	1
PB.293.1	1
PB.290.3	5
PB.294.2	2
PB.300.1	1
PB.301.1	1
PB.304.1	1
PB.308.1	1
PB.305.1	1
PB.307.1	1
PB.306.1	1
PB.303.2	2
PB.302.3	3
PB.311.1	1
PB.310.2	2
PB.309.4	4
PB.312.1	1
PB.314.3	6
PB.316.1	1
PB.315.1	1
PB.313.1	1
PB.317.1	1
PB.319.5	10
PB.318.1	2
PB.321.1	1
PB.322.1	1
PB.320.5	6
PB.323.1	1
PB.324.1	1
PB.329.1	1
PB.326.1	1
PB.327.1	1
PB.328.1	1
PB.325.1	1
PB.331.1	1
PB.330.1	1
PB.332.2	3
PB.333.1	1
PB.334.1	1
PB.338.1	1
PB.339.1	1
PB.336.1	1
PB.335.2	76
PB.337.1	1
PB.346.1	1
PB.345.1	1
PB.344.1	1
PB.341.1	1
PB.342.1	1
PB.343.1	1
PB.349.1	1
PB.347.2	3
PB.348.1	1
PB.340.13	14
PB.354.1	1
PB.353.1	1
PB.351.1	2
PB.352.2	3
PB.350.7	8
PB.358.1	1
PB.357.1	1
PB.356.2	2
PB.355.1	1
PB.360.1	1
PB.361.1	1
PB.359.13	13
PB.362.1	1
PB.365.1	1
PB.364.1	1
PB.366.1	1
PB.363.2	2
PB.368.1	1
PB.369.1	1
PB.367.5	5
PB.371.1	1
PB.372.1	1
PB.374.1	1
PB.373.1	1
PB.370.1	1
PB.376.1	1
PB.375.1	1
PB.377.1	1
PB.380.1	2
PB.379.1	1
PB.378.4	4
PB.381.3	4
PB.385.1	1
PB.384.1	1
PB.383.1	1
PB.382.2	2
PB.398.1	1
PB.388.1	2
PB.389.1	1
PB.390.1	1
PB.392.1	1
PB.393.1	1
PB.394.1	1
PB.395.1	1
PB.391.1	1
PB.396.1	1
PB.397.1	1
PB.387.6	7
PB.386.1	1
PB.400.1	1
PB.399.1	1
PB.401.1	1
PB.402.1	1
PB.405.1	1
PB.404.1	1
PB.403.5	7
PB.407.1	1
PB.406.1	1
PB.409.1	1
PB.410.1	1
PB.408.1	1
PB.412.1	1
PB.411.6	7
PB.413.1	1
PB.414.1	1
PB.419.1	1
PB.418.1	1
PB.420.1	2
PB.429.1	1
PB.430.1	1
PB.431.3	19
PB.422.1	1
PB.421.1	1
PB.425.1	1
PB.426.1	1
PB.423.1	1
PB.424.1	1
PB.427.1	2
PB.428.1	1
PB.416.1	1
PB.417.2	2
PB.415.1	1
PB.432.1	1
PB.433.1	1
PB.434.1	1
PB.435.1	1
PB.441.1	1
PB.438.1	1
PB.439.1	1
PB.436.2	3
PB.437.5	6
PB.442.1	1
PB.440.1	1
PB.445.1	1
PB.444.3	4
PB.443.1	1
PB.447.2	3
PB.448.1	1
PB.446.5	8
PB.449.1	1
PB.457.1	2
PB.458.1	1
PB.451.2	2
PB.453.1	1
PB.454.1	1
PB.455.2	2
PB.452.1	1
PB.450.2	2
PB.456.1	1
PB.459.1	1
PB.460.1	1
PB.463.2	2
PB.462.1	1
PB.464.1	1
PB.461.7	7
PB.465.1	1
PB.471.1	1
PB.467.1	1
PB.468.1	1
PB.469.1	1
PB.470.1	1
PB.466.5	5
PB.472.2	2
PB.473.1	1
PB.478.1	2
PB.479.1	1
PB.475.1	1
PB.477.1	1
PB.480.2	2
PB.481.1	1
PB.476.2	2
PB.474.2	2
PB.483.1	1
PB.482.1	1
PB.488.1	1
PB.487.4	5
PB.485.9	14
PB.486.1	1
PB.484.1	1
PB.493.1	1
PB.492.1	1
PB.491.1	1
PB.490.2	2
PB.489.1	1
PB.495.1	2
PB.494.3	3
PB.496.1	1
PB.500.1	1
PB.501.1	1
PB.498.1	1
PB.499.1	1
PB.497.4	4
PB.502.1	1
PB.506.2	2
PB.504.1	1
PB.505.1	1
PB.503.4	5
PB.508.2	2
PB.509.1	1
PB.507.1	1
PB.516.1	1
PB.513.1	1
PB.511.1	1
PB.512.1	1
PB.514.1	1
PB.510.9	9
PB.515.1	1
PB.517.1	1
PB.518.1	1
PB.519.1	1
PB.523.1	1
PB.522.1	1
PB.527.1	1
PB.537.1	1
PB.528.1	1
PB.535.1	1
PB.536.1	1
PB.534.1	1
PB.533.1	1
PB.524.1	1
PB.526.1	1
PB.525.1	1
PB.531.1	1
PB.529.1	1
PB.530.1	1
PB.532.1	1
PB.521.1	1
PB.520.14	14
PB.539.1	1
PB.538.1	1
PB.542.1	5
PB.544.1	1
PB.545.1	1
PB.546.1	1
PB.547.1	1
PB.541.3	5
PB.543.1	1
PB.548.1	1
PB.549.1	1
PB.540.1	1
PB.556.1	1
PB.552.1	1
PB.555.1	1
PB.553.1	1
PB.554.3	5
PB.550.1	1
PB.551.1	1
PB.558.1	1
PB.559.1	1
PB.557.14	16
PB.560.1	1
PB.562.1	1
PB.563.1	1
PB.561.1	2
PB.568.1	1
PB.565.1	1
PB.567.1	1
PB.566.1	2
PB.564.2	2
PB.570.1	1
PB.571.1	1
PB.569.2	2
PB.572.1	1
PB.574.1	3
PB.576.1	1
PB.575.1	1
PB.573.1	1
PB.577.2	3
PB.586.1	1
PB.584.1	1
PB.585.1	1
PB.580.1	2
PB.583.1	1
PB.582.1	1
PB.581.1	1
PB.579.1	1
PB.578.4	4
PB.592.1	1
PB.590.1	1
PB.591.1	1
PB.587.1	1
PB.588.12	15
PB.589.1	1
PB.593.1	1
PB.596.1	1
PB.595.1	1
PB.594.1	1
PB.597.1	1
PB.608.1	1
PB.605.1	1
PB.599.3	5
PB.607.1	1
PB.602.2	2
PB.600.1	1
PB.606.1	1
PB.601.2	2
PB.598.1	1
PB.604.1	1
PB.603.1	1
PB.610.1	1
PB.611.1	2
PB.612.1	1
PB.613.1	1
PB.609.1	1
PB.616.1	1
PB.617.1	1
PB.615.1	1
PB.614.1	1
PB.621.1	1
PB.619.2	2
PB.620.1	1
PB.618.1	1
PB.622.1	1
PB.629.1	1
PB.627.1	1
PB.626.1	1
PB.624.1	1
PB.625.1	1
PB.628.1	1
PB.630.1	1
PB.623.4	5
PB.634.1	1
PB.633.1	1
PB.632.1	1
PB.631.1	1
PB.638.1	1
PB.636.2	3
PB.637.2	2
PB.639.1	1
PB.635.2	2
PB.649.1	1
PB.647.1	1
PB.646.1	1
PB.643.1	1
PB.645.1	1
PB.644.1	1
PB.648.1	1
PB.640.6	6
PB.642.1	1
PB.641.7	7
PB.650.1	1
PB.651.1	1
PB.652.1	1
PB.653.1	1
PB.655.1	1
PB.654.1	2
PB.657.1	1
PB.656.4	4
PB.660.1	1
PB.659.1	1
PB.661.1	1
PB.658.5	6
PB.662.1	1
PB.665.1	1
PB.664.3	3
PB.666.1	1
PB.668.1	1
PB.667.1	1
PB.663.6	7
PB.669.1	1
PB.671.2	2
PB.670.1	1
PB.688.1	1
PB.677.1	1
PB.687.1	1
PB.683.1	1
PB.682.1	2
PB.684.1	1
PB.685.1	1
PB.680.1	1
PB.686.1	1
PB.674.1	2
PB.679.1	1
PB.678.1	1
PB.681.1	1
PB.675.2	2
PB.672.2	2
PB.676.1	1
PB.673.2	2
PB.690.1	1
PB.691.1	1
PB.689.4	5
PB.695.1	1
PB.696.1	1
PB.693.1	1
PB.694.1	1
PB.692.4	4
PB.698.2	2
PB.699.1	2
PB.700.1	1
PB.697.5	6
PB.701.1	1
PB.702.1	1
PB.703.4	4
PB.705.1	1
PB.704.5	5
PB.706.1	1
PB.708.1	1
PB.707.5	5
PB.712.1	1
PB.713.1	1
PB.711.1	1
PB.710.5	8
PB.709.1	1
PB.716.1	1
PB.719.1	1
PB.718.3	4
PB.717.1	1
PB.714.4	4
PB.715.2	3
PB.727.1	1
PB.728.1	1
PB.726.1	1
PB.722.1	1
PB.723.1	1
PB.724.1	1
PB.725.1	1
PB.721.1	1
PB.720.9	10
PB.733.1	1
PB.730.1	1
PB.731.1	1
PB.732.1	1
PB.729.5	6
PB.740.1	1
PB.737.1	1
PB.736.1	1
PB.741.1	1
PB.735.3	4
PB.734.1	1
PB.738.1	1
PB.739.1	1
PB.745.1	1
PB.744.1	1
PB.743.1	1
PB.742.3	3
PB.747.1	1
PB.746.1	1
PB.749.1	1
PB.748.3	3
PB.750.1	1
PB.751.2	2
PB.757.1	1
PB.756.2	2
PB.755.1	1
PB.754.1	1
PB.758.2	2
PB.753.1	1
PB.752.4	4
PB.759.1	1
PB.762.1	1
PB.761.1	1
PB.760.2	2
PB.764.2	3
PB.765.1	3
PB.769.1	1
PB.766.1	1
PB.767.1	1
PB.768.1	1
PB.763.1	1
PB.770.1	1
PB.773.1	1
PB.777.2	2
PB.778.1	1
PB.775.1	1
PB.772.1	1
PB.774.1	1
PB.776.1	1
PB.771.5	5
PB.781.1	1
PB.780.1	1
PB.782.1	1
PB.779.2	2
PB.788.1	1
PB.789.1	1
PB.785.1	2
PB.787.1	1
PB.786.1	1
PB.784.1	1
PB.783.6	8
PB.790.1	2
PB.794.1	1
PB.795.1	1
PB.792.1	4
PB.793.1	1
PB.801.1	2
PB.799.1	1
PB.800.1	1
PB.796.1	1
PB.797.1	1
PB.798.1	1
PB.791.3	3
PB.802.1	1
PB.804.1	1
PB.805.4	4
PB.803.5	5
PB.806.1	1
PB.816.1	1
PB.815.1	1
PB.811.1	1
PB.810.1	1
PB.808.1	2
PB.809.1	1
PB.812.1	1
PB.813.1	1
PB.807.2	2
PB.814.1	1
PB.818.1	5
PB.819.1	1
PB.820.1	1
PB.817.1	1
PB.824.1	1
PB.823.2	3
PB.822.1	1
PB.825.1	2
PB.821.2	2
PB.837.2	2
PB.838.1	1
PB.830.1	1
PB.829.1	2
PB.828.1	2
PB.835.1	1
PB.836.1	1
PB.833.1	1
PB.831.1	1
PB.832.1	1
PB.834.2	2
PB.827.1	1
PB.826.3	3
PB.843.1	1
PB.841.1	1
PB.842.1	2
PB.840.1	1
PB.839.1	1
PB.847.1	1
PB.848.1	1
PB.845.7	7
PB.846.1	2
PB.844.1	1
PB.850.1	1
PB.852.1	1
PB.853.1	1
PB.851.3	3
PB.849.4	5
PB.857.1	1
PB.856.1	1
PB.855.3	7
PB.854.1	1
PB.858.1	1
PB.862.1	1
PB.861.1	1
PB.860.1	1
PB.867.1	2
PB.864.1	1
PB.863.1	1
PB.865.1	1
PB.866.1	1
PB.859.1	1
PB.872.1	1
PB.871.1	1
PB.869.1	1
PB.870.2	2
PB.868.6	6
PB.882.1	1
PB.880.1	1
PB.876.1	1
PB.875.1	1
PB.877.1	1
PB.879.1	1
PB.878.1	3
PB.874.1	1
PB.873.3	3
PB.881.1	1
PB.884.1	8
PB.888.1	1
PB.887.1	1
PB.886.1	1
PB.885.1	1
PB.892.1	1
PB.891.1	1
PB.889.1	1
PB.890.1	1
PB.893.1	1
PB.883.5	5
PB.894.1	1
PB.896.1	1
PB.895.1	1
PB.905.1	2
PB.899.1	1
PB.898.2	6
PB.902.1	1
PB.903.1	1
PB.901.1	1
PB.904.1	1
PB.900.1	1
PB.897.1	1
PB.908.1	1
PB.911.1	1
PB.910.1	1
PB.907.3	4
PB.909.1	1
PB.912.1	1
PB.906.1	1
PB.913.1	1
PB.929.1	1
PB.931.1	1
PB.922.2	2
PB.921.1	1
PB.924.1	1
PB.919.1	1
PB.917.4	4
PB.920.1	1
PB.918.1	1
PB.916.1	1
PB.915.4	6
PB.923.2	3
PB.925.1	1
PB.926.1	1
PB.914.2	2
PB.927.1	1
PB.930.1	1
PB.928.1	1
PB.935.1	1
PB.934.1	1
PB.933.1	1
PB.932.2	2
PB.936.4	4
PB.938.1	1
PB.941.1	1
PB.940.1	1
PB.939.1	1
PB.937.12	17
PB.942.1	1
PB.943.2	3
PB.944.7	9
PB.945.2	2
PB.946.1	1
PB.947.1	1
PB.950.1	1
PB.949.1	1
PB.948.2	2
PB.952.1	2
PB.951.1	1
PB.955.2	3
PB.956.1	1
PB.957.1	2
PB.953.1	1
PB.954.1	1
PB.958.2	2
PB.960.1	6
PB.961.1	1
PB.962.1	1
PB.959.2	2
PB.964.1	1
PB.963.1	1
PB.965.2	2
PB.971.1	1
PB.972.1	1
PB.967.1	1
PB.968.1	1
PB.970.1	1
PB.969.1	1
PB.966.1	1
PB.974.1	3
PB.975.1	1
PB.977.1	1
PB.973.4	4
PB.976.1	1
PB.979.1	1
PB.978.1	1
PB.980.2	2
PB.982.1	1
PB.981.1	1
PB.992.1	1
PB.991.1	1
PB.989.1	1
PB.988.1	2
PB.987.1	1
PB.990.1	1
PB.984.2	2
PB.983.1	1
PB.985.1	1
PB.986.1	1
PB.1000.1	1
PB.999.1	2
PB.996.1	1
PB.994.4	9
PB.995.1	1
PB.998.1	1
PB.997.2	2
PB.993.4	5
PB.1004.1	1
PB.1002.1	4
PB.1003.1	1
PB.1001.1	1
PB.1005.1	1
PB.1006.1	1
PB.1009.1	1
PB.1008.1	1
PB.1007.9	10
PB.1011.2	5
PB.1013.1	1
PB.1012.3	3
PB.1014.1	1
PB.1010.2	2
PB.1015.1	1
PB.1018.1	1
PB.1019.1	1
PB.1017.2	2
PB.1016.1	1
PB.1025.1	1
PB.1026.1	1
PB.1023.1	2
PB.1021.1	5
PB.1024.1	1
PB.1022.3	3
PB.1020.2	2
PB.1027.1	1
PB.1030.1	1
PB.1029.1	1
PB.1028.1	1
PB.1032.1	1
PB.1034.1	1
PB.1033.1	1
PB.1035.1	1
PB.1031.1	1
PB.1036.3	4
PB.1038.1	1
PB.1039.1	1
PB.1037.1	1
PB.1040.1	1
PB.1057.1	1
PB.1060.1	1
PB.1046.1	1
PB.1048.1	3
PB.1045.1	1
PB.1047.1	1
PB.1043.2	3
PB.1055.1	1
PB.1054.1	1
PB.1050.1	1
PB.1051.1	1
PB.1044.1	1
PB.1049.1	1
PB.1052.1	1
PB.1053.1	1
PB.1042.1	1
PB.1041.7	9
PB.1056.2	2
PB.1058.1	1
PB.1059.1	1
PB.1061.1	1
PB.1064.1	1
PB.1063.1	4
PB.1062.1	1
PB.1065.1	1
PB.1072.1	1
PB.1067.2	4
PB.1068.2	2
PB.1069.1	2
PB.1071.1	1
PB.1070.1	1
PB.1079.1	1
PB.1078.1	1
PB.1077.1	1
PB.1074.1	1
PB.1073.1	1
PB.1075.1	2
PB.1076.1	1
PB.1066.1	1
PB.1080.1	1
PB.1081.1	1
PB.1082.1	1
PB.1084.1	1
PB.1083.1	1
PB.1090.1	1
PB.1089.1	1
PB.1088.1	1
PB.1087.1	1
PB.1086.2	3
PB.1085.2	2
PB.1095.1	1
PB.1096.1	1
PB.1094.1	1
PB.1093.1	2
PB.1092.1	2
PB.1091.12	16
PB.1099.1	1
PB.1097.1	1
PB.1098.1	1
PB.1100.1	1
PB.1102.1	1
PB.1101.1	1
PB.1103.1	1
PB.1144.1	1
PB.1146.1	1
PB.1145.1	1
PB.1147.1	1
PB.1109.1	1
PB.1110.1	1
PB.1108.1	1
PB.1107.1	10
PB.1129.1	1
PB.1125.1	1
PB.1139.1	1
PB.1127.1	1
PB.1134.1	2
PB.1137.1	1
PB.1141.1	1
PB.1135.1	2
PB.1133.1	1
PB.1128.1	1
PB.1140.1	2
PB.1120.1	1
PB.1123.1	1
PB.1121.1	1
PB.1124.1	1
PB.1132.1	1
PB.1143.1	1
PB.1136.1	1
PB.1130.5	11
PB.1142.1	1
PB.1138.2	2
PB.1122.1	1
PB.1126.1	1
PB.1131.1	1
PB.1113.1	1
PB.1114.1	1
PB.1111.1	1
PB.1112.1	1
PB.1118.1	1
PB.1117.1	1
PB.1116.1	1
PB.1119.1	1
PB.1115.1	1
PB.1106.1	1
PB.1104.1	2
PB.1105.61	62
PB.1148.1	1
PB.1149.1	1
PB.1150.1	1
PB.1152.1	2
PB.1151.2	3
PB.1156.1	1
PB.1155.1	1
PB.1154.2	2
PB.1153.5	9
PB.1159.1	1
PB.1158.1	1
PB.1157.1	1
PB.1160.1	1
PB.1169.1	1
PB.1171.1	1
PB.1168.1	1
PB.1167.1	1
PB.1170.1	2
PB.1162.1	1
PB.1165.1	1
PB.1163.1	1
PB.1172.1	1
PB.1164.3	5
PB.1161.28	53
PB.1166.1	1
PB.1173.1	1
PB.1176.2	2
PB.1175.1	1
PB.1174.1	1
PB.1177.1	1
PB.1180.1	1
PB.1179.1	1
PB.1181.1	2
PB.1178.5	8
PB.1185.1	1
PB.1184.1	1
PB.1188.1	1
PB.1187.1	1
PB.1183.1	1
PB.1186.1	1
PB.1182.8	10
PB.1191.1	1
PB.1189.6	6
PB.1190.1	1
PB.1192.1	1
PB.1198.1	1
PB.1196.1	1
PB.1195.1	1
PB.1194.3	5
PB.1197.1	1
PB.1193.3	3
PB.1200.1	1
PB.1201.1	1
PB.1199.2	3
PB.1206.1	1
PB.1204.1	1
PB.1203.2	5
PB.1202.2	3
PB.1205.1	1
PB.1207.1	1
PB.1208.1	1
PB.1211.2	2
PB.1210.1	1
PB.1209.1	1
PB.1212.1	1
PB.1215.1	1
PB.1214.1	4
PB.1213.8	11
PB.1216.3	6
PB.1217.1	1
PB.1219.3	3
PB.1220.1	1
PB.1218.2	3
PB.1225.1	1
PB.1226.1	1
PB.1222.1	1
PB.1223.1	1
PB.1224.1	1
PB.1221.3	3
PB.1233.2	2
PB.1235.1	1
PB.1234.1	1
PB.1236.1	1
PB.1237.1	1
PB.1232.1	1
PB.1230.3	3
PB.1228.1	1
PB.1231.1	1
PB.1240.1	1
PB.1229.1	1
PB.1227.4	6
PB.1239.1	1
PB.1238.1	1
PB.1243.1	1
PB.1242.1	1
PB.1241.7	7
PB.1246.1	1
PB.1245.1	1
PB.1244.1	1
PB.1247.1	1
PB.1250.1	1
PB.1249.1	1
PB.1248.1	1
PB.1251.1	1
PB.1252.1	2
PB.1256.1	1
PB.1254.1	1
PB.1255.1	1
PB.1253.6	7
PB.1257.1	1
PB.1258.1	1
PB.1259.1	1
PB.1260.1	1
PB.1263.1	1
PB.1269.1	1
PB.1262.1	1
PB.1265.1	1
PB.1266.1	1
PB.1264.1	1
PB.1267.1	1
PB.1268.1	1
PB.1261.2	2
PB.1270.2	2
PB.1279.1	1
PB.1278.1	1
PB.1274.1	1
PB.1275.1	1
PB.1276.1	1
PB.1272.2	2
PB.1273.1	1
PB.1271.7	7
PB.1277.1	1
PB.1281.1	1
PB.1282.1	1
PB.1280.1	1
PB.1284.4	4
PB.1283.1	1
PB.1291.1	1
PB.1289.1	2
PB.1292.1	1
PB.1293.1	1
PB.1294.1	1
PB.1295.1	1
PB.1290.1	1
PB.1296.1	1
PB.1297.1	1
PB.1287.1	1
PB.1286.4	4
PB.1288.2	2
PB.1285.1	1
PB.1298.1	1
PB.1299.1	1
PB.1307.1	1
PB.1306.1	1
PB.1310.1	1
PB.1302.1	1
PB.1301.1	1
PB.1303.1	1
PB.1304.1	1
PB.1305.1	1
PB.1300.7	12
PB.1309.1	1
PB.1308.1	1
PB.1312.1	1
PB.1311.10	13
PB.1313.1	1
PB.1314.4	4
PB.1317.1	1
PB.1316.1	1
PB.1315.1	1
PB.1319.1	1
PB.1320.1	2
PB.1321.1	1
PB.1318.10	10
PB.1326.1	1
PB.1325.1	2
PB.1328.1	1
PB.1323.8	14
PB.1324.1	1
PB.1322.1	1
PB.1327.1	1
PB.1329.1	1
PB.1330.1	1
PB.1331.1	1
PB.1332.1	1
PB.1333.1	1
PB.1343.1	1
PB.1344.1	1
PB.1342.1	1
PB.1338.1	1
PB.1336.2	3
PB.1341.1	1
PB.1337.1	1
PB.1339.1	1
PB.1340.1	1
PB.1335.3	3
PB.1334.1	1
PB.1352.1	1
PB.1351.1	1
PB.1348.1	1
PB.1347.1	1
PB.1349.1	1
PB.1346.3	4
PB.1345.7	7
PB.1353.1	1
PB.1350.1	1
PB.1355.1	1
PB.1354.9	9
PB.1365.1	1
PB.1364.1	1
PB.1362.1	1
PB.1361.1	1
PB.1358.1	1
PB.1360.1	1
PB.1359.2	4
PB.1356.6	8
PB.1357.2	2
PB.1363.2	3
PB.1368.1	1
PB.1369.1	1
PB.1371.1	1
PB.1370.1	1
PB.1367.5	7
PB.1366.1	1
PB.1377.1	1
PB.1374.1	1
PB.1376.1	1
PB.1378.1	1
PB.1375.1	1
PB.1373.5	6
PB.1372.1	1
PB.1379.1	1
PB.1381.2	2
PB.1380.1	1
PB.1382.1	1
PB.1385.2	2
PB.1391.1	1
PB.1392.1	1
PB.1384.2	3
PB.1389.1	1
PB.1387.1	1
PB.1388.1	1
PB.1386.3	6
PB.1390.1	1
PB.1383.1	1
PB.1393.1	1
PB.1396.2	2
PB.1395.1	1
PB.1394.1	1
PB.1399.1	1
PB.1398.1	1
PB.1397.1	1
PB.1401.1	1
PB.1400.1	2
PB.1402.1	1
PB.1407.1	1
PB.1406.1	1
PB.1404.3	5
PB.1403.3	3
PB.1405.1	1
PB.1410.1	1
PB.1411.1	1
PB.1415.2	2
PB.1414.1	1
PB.1409.11	18
PB.1412.1	1
PB.1413.1	1
PB.1408.1	1
PB.1416.1	1
PB.1417.1	1
PB.1418.1	1
PB.1420.1	1
PB.1419.1	1
PB.1421.1	1
PB.1422.2	2
PB.1425.1	1
PB.1424.1	1
PB.1423.5	5
PB.1426.1	1
PB.1428.1	1
PB.1427.1	1
PB.1431.1	1
PB.1430.1	1
PB.1433.1	1
PB.1432.1	1
PB.1429.4	5
PB.1436.1	1
PB.1435.1	1
PB.1434.4	4
PB.1437.1	1
PB.1443.1	1
PB.1444.1	1
PB.1442.1	4
PB.1440.1	1
PB.1441.1	1
PB.1439.1	1
PB.1438.2	2
PB.1445.1	1
PB.1448.1	1
PB.1447.3	3
PB.1446.1	1
PB.1449.1	1
PB.1451.1	4
PB.1452.1	4
PB.1450.1	1
PB.1454.1	1
PB.1455.1	1
PB.1453.5	6
PB.1457.2	2
PB.1456.1	1
PB.1465.1	5
PB.1464.1	1
PB.1460.1	1
PB.1461.1	1
PB.1469.1	1
PB.1466.1	1
PB.1459.1	1
PB.1462.1	1
PB.1467.1	1
PB.1463.3	3
PB.1470.1	1
PB.1458.1	1
PB.1471.1	1
PB.1468.1	1
PB.1473.1	1
PB.1472.1	2
PB.1476.2	2
PB.1477.1	1
PB.1475.1	3
PB.1474.12	17
PB.1480.1	1
PB.1481.1	1
PB.1479.2	2
PB.1478.1	1
PB.1484.1	2
PB.1485.1	1
PB.1487.1	1
PB.1486.1	2
PB.1483.1	1
PB.1482.1	1
PB.1495.1	1
PB.1492.1	1
PB.1493.2	2
PB.1494.1	1
PB.1496.1	1
PB.1490.1	1
PB.1489.1	1
PB.1491.1	1
PB.1488.2	2
PB.1497.1	1
PB.1504.1	1
PB.1502.1	1
PB.1501.1	1
PB.1499.2	2
PB.1500.1	1
PB.1498.1	1
PB.1503.1	1
PB.1528.1	1
PB.1510.1	2
PB.1512.1	2
PB.1513.1	1
PB.1514.1	1
PB.1523.1	1
PB.1524.1	1
PB.1525.1	2
PB.1515.1	1
PB.1518.1	1
PB.1517.2	3
PB.1516.1	1
PB.1521.1	1
PB.1519.1	1
PB.1529.1	1
PB.1520.1	1
PB.1522.1	1
PB.1511.1	1
PB.1509.1	1
PB.1508.1	1
PB.1505.16	19
PB.1507.1	1
PB.1506.2	2
PB.1530.1	1
PB.1527.1	1
PB.1526.1	1
PB.1535.1	1
PB.1534.1	1
PB.1536.1	1
PB.1537.1	1
PB.1532.2	4
PB.1533.1	1
PB.1531.2	3
PB.1543.1	1
PB.1542.1	1
PB.1541.2	3
PB.1540.1	1
PB.1539.2	3
PB.1538.1	1
PB.1546.1	1
PB.1547.1	2
PB.1548.1	1
PB.1545.2	2
PB.1544.9	9
PB.1551.1	1
PB.1550.5	6
PB.1549.1	1
PB.1556.1	1
PB.1558.1	1
PB.1557.1	1
PB.1555.1	1
PB.1553.3	5
PB.1552.1	1
PB.1559.1	1
PB.1554.1	1
PB.1560.1	1
PB.1565.1	1
PB.1566.1	2
PB.1567.1	1
PB.1562.1	1
PB.1569.1	1
PB.1564.1	1
PB.1563.4	9
PB.1568.1	1
PB.1561.1	1
PB.1570.1	1
PB.1571.1	1
PB.1572.1	1
PB.1575.1	1
PB.1576.1	1
PB.1574.4	6
PB.1573.1	1
PB.1586.1	1
PB.1585.1	1
PB.1581.1	2
PB.1580.1	1
PB.1582.1	1
PB.1588.1	1
PB.1587.1	1
PB.1583.1	1
PB.1577.1	3
PB.1579.1	1
PB.1578.4	4
PB.1584.1	1
PB.1590.1	1
PB.1589.1	1
PB.1592.2	2
PB.1594.1	1
PB.1593.1	1
PB.1591.1	1
PB.1596.1	1
PB.1595.1	1
PB.1601.1	1
PB.1599.1	1
PB.1600.1	5
PB.1597.2	2
PB.1598.1	1
PB.1605.1	1
PB.1603.1	1
PB.1604.1	2
PB.1602.2	2
PB.1614.1	1
PB.1613.1	1
PB.1615.1	1
PB.1611.1	1
PB.1610.1	2
PB.1612.1	1
PB.1609.5	6
PB.1607.1	1
PB.1608.1	1
PB.1606.1	1
PB.1616.1	1
PB.1618.1	2
PB.1617.1	1
PB.1620.3	3
PB.1619.1	1
PB.1622.1	2
PB.1621.3	4
PB.1625.1	1
PB.1626.1	1
PB.1623.1	1
PB.1624.3	3
PB.1632.1	1
PB.1633.1	1
PB.1630.2	2
PB.1631.1	1
PB.1629.1	1
PB.1628.4	5
PB.1627.5	6
PB.1634.1	1
PB.1637.1	1
PB.1636.1	1
PB.1635.2	3
PB.1643.1	1
PB.1641.1	1
PB.1642.1	1
PB.1645.1	1
PB.1646.1	1
PB.1640.1	3
PB.1644.1	1
PB.1639.4	4
PB.1638.1	2
PB.1648.1	5
PB.1647.1	1
PB.1651.1	1
PB.1650.1	1
PB.1649.7	8
PB.1652.4	4
PB.1655.1	1
PB.1656.1	1
PB.1653.1	1
PB.1654.2	3
PB.1657.1	1
PB.1658.1	1
PB.1660.2	2
PB.1664.1	1
PB.1663.1	1
PB.1661.6	10
PB.1662.1	1
PB.1659.1	1
PB.1666.3	4
PB.1667.1	1
PB.1665.1	1
PB.1677.1	1
PB.1676.1	1
PB.1669.2	7
PB.1673.1	1
PB.1672.1	1
PB.1671.1	1
PB.1670.1	1
PB.1674.1	1
PB.1675.1	1
PB.1668.1	1
PB.1678.1	1
PB.1682.1	2
PB.1681.1	1
PB.1683.1	1
PB.1680.2	2
PB.1679.1	1
PB.1685.1	1
PB.1684.1	1
PB.1687.1	1
PB.1689.1	1
PB.1688.1	1
PB.1686.1	1
PB.1690.1	1
PB.1691.1	1
PB.1692.1	1
PB.1704.1	1
PB.1699.1	1
PB.1700.1	1
PB.1695.1	1
PB.1694.4	10
PB.1698.1	1
PB.1702.1	1
PB.1701.1	1
PB.1697.1	1
PB.1696.1	1
PB.1693.2	2
PB.1703.1	1
PB.1709.1	1
PB.1706.1	1
PB.1708.1	1
PB.1707.2	2
PB.1705.3	3
PB.1710.1	1
PB.1711.1	1
PB.1713.1	1
PB.1712.1	1
PB.1716.2	2
PB.1715.1	3
PB.1714.1	1
PB.1717.1	1
PB.1718.1	1
PB.1720.1	1
PB.1719.5	5
PB.1722.1	1
PB.1721.2	3
PB.1727.1	2
PB.1725.1	1
PB.1724.1	2
PB.1726.1	1
PB.1723.4	5
PB.1729.1	1
PB.1730.1	1
PB.1728.4	4
PB.1731.1	1
PB.1733.1	1
PB.1732.4	4
PB.1737.1	1
PB.1735.1	1
PB.1736.1	1
PB.1734.1	1
PB.1738.1	1
PB.1740.1	1
PB.1739.1	1
PB.1741.1	1
PB.1746.1	1
PB.1745.1	1
PB.1747.1	1
PB.1744.1	1
PB.1742.5	5
PB.1743.2	2
PB.1750.1	1
PB.1761.1	1
PB.1755.1	2
PB.1749.5	12
PB.1765.1	1
PB.1764.1	1
PB.1758.3	5
PB.1762.1	1
PB.1751.1	1
PB.1760.1	1
PB.1763.1	1
PB.1756.1	1
PB.1752.1	1
PB.1753.1	1
PB.1759.7	7
PB.1754.2	3
PB.1757.1	1
PB.1766.1	1
PB.1748.1	1
PB.1768.1	1
PB.1767.1	1
PB.1769.1	1
PB.1771.1	1
PB.1770.1	1
PB.1782.1	1
PB.1780.1	1
PB.1781.1	1
PB.1773.4	5
PB.1777.1	1
PB.1775.1	1
PB.1778.1	1
PB.1779.1	1
PB.1776.1	1
PB.1774.1	1
PB.1772.7	10
PB.1787.1	1
PB.1784.1	1
PB.1785.1	1
PB.1783.1	1
PB.1786.1	1
PB.1794.1	1
PB.1793.1	1
PB.1792.1	1
PB.1790.1	1
PB.1789.2	2
PB.1791.1	1
PB.1788.8	11
PB.1797.1	1
PB.1796.1	1
PB.1795.12	13
PB.1798.1	1
PB.1806.1	1
PB.1803.1	1
PB.1800.1	1
PB.1807.1	1
PB.1804.1	1
PB.1802.1	1
PB.1801.2	2
PB.1805.1	1
PB.1799.3	3
PB.1808.1	1
PB.1813.1	1
PB.1810.1	1
PB.1811.1	1
PB.1812.1	1
PB.1809.9	9
PB.1816.1	3
PB.1815.1	1
PB.1814.2	3
PB.1817.1	1
PB.1825.1	1
PB.1823.1	1
PB.1820.4	4
PB.1821.1	1
PB.1822.1	2
PB.1819.1	1
PB.1818.1	1
PB.1824.1	1
PB.1840.1	2
PB.1837.1	1
PB.1839.1	1
PB.1844.3	8
PB.1831.1	3
PB.1849.1	1
PB.1843.1	1
PB.1836.3	13
PB.1835.1	2
PB.1845.1	1
PB.1838.1	1
PB.1833.1	2
PB.1832.1	1
PB.1834.1	1
PB.1841.1	1
PB.1842.3	5
PB.1847.2	2
PB.1846.1	1
PB.1851.1	1
PB.1848.1	1
PB.1850.1	1
PB.1852.1	2
PB.1827.173	185
PB.1826.4	12
PB.1853.1	1
PB.1854.1	1
PB.1828.1	1
PB.1830.1	1
PB.1829.1	1
PB.1856.1	1
PB.1858.1	1
PB.1857.1	1
PB.1855.4	4
PB.1860.1	1
PB.1859.7	8
PB.1861.4	4
PB.1865.1	1
PB.1864.1	1
PB.1866.1	1
PB.1862.6	6
PB.1863.1	1
PB.1867.7	8
PB.1871.1	1
PB.1870.1	1
PB.1869.1	1
PB.1868.3	3
PB.1872.1	1
PB.1876.1	1
PB.1874.1	1
PB.1875.1	1
PB.1873.8	8
PB.1878.1	1
PB.1877.6	6
PB.1882.1	1
PB.1883.1	1
PB.1881.1	1
PB.1884.1	1
PB.1880.1	1
PB.1879.8	13
PB.1885.1	1
PB.1888.1	2
PB.1889.1	1
PB.1890.1	1
PB.1891.1	1
PB.1886.6	6
PB.1887.1	1
PB.1892.1	1
PB.1894.1	1
PB.1893.1	1
PB.1895.1	2
PB.1897.2	2
PB.1896.1	1
PB.1898.1	1
PB.1900.1	1
PB.1899.1	2
PB.1901.1	1
PB.1902.1	1
PB.1903.1	1
PB.1905.2	2
PB.1906.1	1
PB.1904.2	3
PB.1921.1	3
PB.1928.1	4
PB.1929.1	1
PB.1922.1	1
PB.1924.1	1
PB.1923.1	1
PB.1909.1	1
PB.1911.1	1
PB.1910.1	1
PB.1908.2	13
PB.1917.1	1
PB.1918.1	1
PB.1916.3	3
PB.1914.1	1
PB.1915.1	1
PB.1912.1	1
PB.1913.1	1
PB.1907.5	6
PB.1926.1	1
PB.1927.1	1
PB.1925.1	1
PB.1920.1	1
PB.1919.1	1
PB.1931.1	2
PB.1932.1	1
PB.1930.1	1
PB.1934.5	5
PB.1933.1	1
PB.1937.2	2
PB.1936.2	2
PB.1935.1	1
PB.1940.1	1
PB.1939.2	2
PB.1938.6	6
PB.1941.4	5
PB.1944.1	1
PB.1943.1	1
PB.1942.3	3
PB.1946.1	1
PB.1945.1	1
PB.1947.1	1
PB.1953.1	1
PB.1952.1	1
PB.1949.1	1
PB.1950.1	1
PB.1951.1	1
PB.1948.1	1
PB.1955.1	1
PB.1954.1	1
PB.1957.1	1
PB.1956.1	1
PB.1958.1	1
PB.1974.1	1
PB.1973.1	1
PB.1966.2	3
PB.1963.1	1
PB.1964.1	1
PB.1970.1	3
PB.1972.2	2
PB.1971.1	1
PB.1965.1	1
PB.1967.1	2
PB.1968.1	1
PB.1969.1	1
PB.1962.1	1
PB.1959.1	1
PB.1960.1	1
PB.1961.5	5
PB.1978.1	1
PB.1977.1	1
PB.1976.1	3
PB.1975.1	1
PB.1979.10	11
PB.1981.1	2
PB.1980.2	2
PB.1985.1	1
PB.1983.1	1
PB.1984.1	1
PB.1982.9	14
PB.1987.27	28
PB.1986.2	2
PB.1989.1	1
PB.1988.1	1
PB.1990.2	2
PB.1992.1	1
PB.1991.9	12
PB.1994.1	1
PB.1995.2	2
PB.1993.2	2
PB.1997.1	1
PB.1996.1	1
[truncated: 118,242 more rows]
